# Supplementary material for: Short-Term Transcriptomic Points of Departure Are Consistent with Chronic Points of Departure for Three Organophosphate Pesticides across Mouse and Fathead Minnow
Source: Toxics. 2023 Sep 29;11(10):820. doi: 10.3390/toxics11100820 (PMC10611195; doi:10.3390/toxics11100820)
Supplement: Supplementary file 1 [file toxics-11-00820-s001.zip]

Archive with 2 entries (2 files):
- toxics-2617159-supplementary.pdf
- toxics-2617159-_Supplemental_Tables.xlsx
