# Supplementary material for: Short-Term Transcriptomic Points of Departure Are Consistent with Chronic Points of Departure for Three Organophosphate Pesticides across Mouse and Fathead Minnow
Source: Toxics. 2023 Sep 29;11(10):820. doi: 10.3390/toxics11100820 (PMC10611195; doi:10.3390/toxics11100820)
Supplement: Supplementary file 1 [file toxics-11-00820-s001.zip › toxics-2617159-_Supplemental_Tables.xlsx]

## Sheet: Contents
Short-term transcriptomic points-of-departure are consistent with chronic points-of departure for three organophosphate pesticides across mouse and fathead minnow
Authors: Rubia Martin†, Monique Hazemi‡, Kevin Flynnᵞ, Daniel Villeneuveᵞ, Leah Wehmas*
*Chemical Characterization and Exposure Division, Center for Computational Toxicology and Exposure, Office of Research and Development, U.S. Environmental Protection Agency, Research Triangle Park, NC 27709
ᵞGreat Lakes Ecology Division, Center for Computational Toxicology and Exposure, Office of Research and Development, U.S. Environmental Protection Agency, Duluth, MN 55804
†Oak Ridge Institute for Science and Education, U.S. Environmental Protection Agency, Research Triangle Park, NC 27709
‡Oak Ridge Institute for Science and Education, U.S. Environmental Protection Agency, Duluth, MN, 55804
£To whom correspondence should be addressed: MD-B105-03, 109 T.W. Alexander Drive, U.S. Environmental Protection Agency, Research Triangle Park, NC, 27709 USA; Email: wehmas.leah@epa.gov. ORCID #0000-0003-1529-2387
Supplementary Tables
Sheet	Description
Table S1	Supplemental Table S1: Fenthion, methidathion, and parathion differentially expressed genes (DEGs) for the fathead minnow. Fathead minnow DEGs were converted into zebrafish orthologs (ANOVA; p-value<0.05; max fold change >|2|) for analysis in BMDExpress2.
Table S2	Supplemental Table S2: Fenthion, methidathion, and parathion differentially expressed genes (DEGs) for the mouse specie (ANOVA; false discovery rate adjusted p-value<0.05; max fold change >|2|).
Table S3	Supplemental Table S3. No observed and lowest observed adverse effect levels (NOAEL and LOAEL) from the most sensitive, apical endpoints identified in chronic mammalian studies from the U.S. EPA Comptox Dashboard.
Table S4	Supplemental Table S4. No observed and lowest observed effect concentrations (NOEC and LOEC) from the most sensitive, apical endpoints identified in chronic fish studies from the U.S. EPA Comptox Dashboard.
Table S5	Supplemental Table S5. IPA enriched canonical pathways from short-term exposure to fenthion, methidathion, and parathion in mouse liver study and fathead minnow larvae study (enrichment determined by p-value < 0.05 or -log(p-value)>1.3)
Data Dictionary
Field	Description
NOAEL	no observed effect level
LOAEL	lowested observed effect leve
NOEC	no observed effect concentration
LOEC	lowest observed effect concentration
Treatment	Chemical name
Source	The institution or group that the observation was taken from
Supercategory	A high-level description of the study type or other type of record
Type	What type of hazard information is included in the oberservation. E.g. LOAEL, NOAEL, RfD
Qualifier	Qualifier on the value in the set (=,>,<,>=,<=,-)
Value	The numeric value of the record
Units	The units of the number measured
Study Type	Information about the type of study in which the observation was created
Species	Common species name
Study Duration	Numeric length of the duration of the study
Units	Units of the numeric length of the duration of the study
Critical effect	Description of the effect usually a pathological change used for the NOAEL, LOAEL, NOEC, LOEC, etc.
Year	Report year
Fathead minnow larvae transcriptomic point-of-departure (mg/L)	Transcriptomic point of departure based on the median of the most sensitive, significantly enriched gene set with at least three gene overlap for fathead minnow larvae study
Absolute Fold-Change Difference	absolute fold change difference between apical and transcriptomic point of departure
Transcriptomics more or less sensitive	Is the transcriptomic point of departure for fathead minnow more sensitive (lower) than the apical point of departure or is it less sensitive (higher) than the apical point of departure
Mouse Liver Transcriptomic point-of-departure (mg/kg-day)	Transcriptomic point of departure based on the median of the most sensitive, significantly enriched gene set with at least three gene overlap for mouse liver study
Absolute Fold-Change Difference	absolute fold change difference between apical and transcriptomic point of departure
Transcriptomics more or less sensitive	Is the transcriptomic point of departure for fathead minnow more sensitive (lower) than the apical point of departure or is it less sensitive (higher) than the apical point of departure
Exposure Route	The way in which the study group was exposed to the chemical being studied, usually oral, inhalation, dermal
Probe ID	Gene identifiers from Ensembl
P-Value	based on analysis of variance test (ANOVA)
Max Fold Change	maximum fold change for a gene identified across all dose or concentration level for a particular organophosphate pesticide
Ingenuity Canonical Pathways	Expert curated canonical pathways prepared by Ingenuity
-log(p-value)	Converted p-value to determine significant enrichment which was >1.3
Ratio	Ratio of overlap between input dataset and curated canonical pathway
z-score	Prediction of activation (positive value) or inhibition (negative value) of a pathway. An absolute value ≥ 2 is considered activated or inhibited.
Molecules	Molecules that overlap with IPA curated canonical pathway

## Sheet: Table S1
Supplemental Table S1: Fenthion, methidathion, and parathion differentially expressed genes (DEGs) for the fathead minnow. Fathead minnow DEGs were converted into zebrafish orthologs (ANOVA; p-value<0.05; max fold change >|2|) for analysis in BMDExpress2.
Treatment	Probe ID	P-Value	Max Fold Change
Fenthion	ENSDARG00000058731	0.0226641	-3.65629
Fenthion	ENSDARG00000044098	0.0494014	-2.99532
Fenthion	ENSDARG00000070794	0.0287891	4.27934
Fenthion	ENSDARG00000099694	0.0450302	-2.61422
Fenthion	ENSDARG00000062109	0.0235896	-2.57494
Fenthion	ENSDARG00000054103	0.0430092	2.01918
Fenthion	ENSDARG00000102477	0.0354019	-2.27031
Fenthion	ENSDARG00000077240	0.00345288	-4.20844
Fenthion	ENSDARG00000014554	0.0224229	-2.23411
Fenthion	ENSDARG00000060655	0.0349897	-3.57031
Fenthion	ENSDARG00000099873	0.0010893	2.44563
Fenthion	ENSDARG00000038242	0.00998615	-2.09125
Fenthion	ENSDARG00000038186	0.00396138	-2.48088
Fenthion	ENSDARG00000011519	0.0371031	-2.40124
Fenthion	ENSDARG00000009881	0.00747513	-2.28499
Fenthion	ENSDARG00000019294	0.0425367	3.97024
Fenthion	ENSDARG00000043416	0.00328116	2.84843
Fenthion	ENSDARG00000069045	0.00172849	-2.25014
Fenthion	ENSDARG00000005846	0.0142636	2.57927
Fenthion	ENSDARG00000079679	0.0257064	-3.57426
Fenthion	ENSDARG00000009594	0.0359042	2.06239
Fenthion	ENSDARG00000010281	0.0303646	4.21445
Fenthion	ENSDARG00000103295	0.000754712	2.0951
Fenthion	ENSDARG00000010789	0.0113089	-5.22307
Fenthion	ENSDARG00000091563	0.0484867	2.41267
Fenthion	ENSDARG00000076137	0.0189338	-4.37167
Fenthion	ENSDARG00000114549	0.000155966	-2.04822
Fenthion	ENSDARG00000059858	0.0045078	2.21956
Fenthion	ENSDARG00000032584	0.000322404	-2.173
Fenthion	ENSDARG00000094346	0.0292704	3.73212
Fenthion	ENSDARG00000098686	0.0356856	2.02244
Fenthion	ENSDARG00000010318	0.000494149	-2.00752
Fenthion	ENSDARG00000029075	0.040327	-5.36256
Fenthion	ENSDARG00000042777	0.0320292	2.30718
Fenthion	ENSDARG00000017355	0.027765	-2.05831
Fenthion	ENSDARG00000073959	0.0140663	-8.62474
Fenthion	ENSDARG00000000651	0.00783943	-4.17537
Fenthion	ENSDARG00000098586	0.0486442	-2.12537
Fenthion	ENSDARG00000043673	0.0168334	-2.28968
Fenthion	ENSDARG00000025302	0.0440461	-2.69457
Fenthion	ENSDARG00000056804	0.00947604	-3.2074
Fenthion	ENSDARG00000041715	1.5164e-05	-2.0282
Fenthion	ENSDARG00000104023	0.00133829	-2.33949
Fenthion	ENSDARG00000044862	0.00276105	-2.22988
Fenthion	ENSDARG00000055238	0.0235823	-2.40477
Fenthion	ENSDARG00000005216	0.0186049	-2.55121
Fenthion	ENSDARG00000077239	0.00130354	-2.02746
Fenthion	ENSDARG00000016044	0.00767599	-2.69615
Fenthion	ENSDARG00000086877	0.0168969	5.6565
Fenthion	ENSDARG00000067717	0.0406176	-3.54491
Fenthion	ENSDARG00000042983	0.00837246	-5.13991
Fenthion	ENSDARG00000000747	0.0129442	4.89012
Fenthion	ENSDARG00000059039	0.00996759	-2.34587
Fenthion	ENSDARG00000007108	0.000194082	2.72026
Fenthion	ENSDARG00000099006	0.0361747	-2.29901
Fenthion	ENSDARG00000036304	0.0103979	-2.29471
Fenthion	ENSDARG00000003684	0.0298273	-2.10944
Fenthion	ENSDARG00000045190	0.00207958	-2.66076
Fenthion	ENSDARG00000103789	0.0238334	2.57437
Fenthion	ENSDARG00000057121	0.025615	-2.11905
Fenthion	ENSDARG00000060413	0.0141116	-2.49884
Fenthion	ENSDARG00000101146	0.0133192	-4.03901
Fenthion	ENSDARG00000090228	0.0186159	2.25918
Fenthion	ENSDARG00000006580	0.0145854	-2.48538
Fenthion	ENSDARG00000069745	0.0478973	-4.02455
Fenthion	ENSDARG00000062788	0.0398506	2.33923
Fenthion	ENSDARG00000030364	0.0243844	-2.07458
Fenthion	ENSDARG00000054771	0.00690313	2.66412
Fenthion	ENSDARG00000095949	0.0297991	-2.3289
Fenthion	ENSDARG00000007480	0.00117275	2.12547
Fenthion	ENSDARG00000005894	0.0123186	13.1914
Fenthion	ENSDARG00000077567	0.0273501	-2.17465
Fenthion	ENSDARG00000092846	0.00447035	-5.42074
Fenthion	ENSDARG00000069044	0.0479519	-2.05402
Fenthion	ENSDARG00000058414	0.00253872	-2.94342
Fenthion	ENSDARG00000097947	0.00219214	-7.20469
Fenthion	ENSDARG00000086183	0.010013	-2.00647
Fenthion	ENSDARG00000099787	0.0218768	2.02545
Fenthion	ENSDARG00000087048	0.012459	2.05135
Fenthion	ENSDARG00000014311	0.0216404	-2.32064
Fenthion	ENSDARG00000055036	0.0166582	-2.08575
Fenthion	ENSDARG00000006372	0.0404584	3.06
Fenthion	ENSDARG00000097928	0.0184582	-11.202
Fenthion	ENSDARG00000099227	0.0316796	-10.9104
Fenthion	ENSDARG00000096249	0.0312859	-2.25029
Fenthion	ENSDARG00000100887	0.0474901	-2.08986
Fenthion	ENSDARG00000039752	0.0276147	-3.26518
Fenthion	ENSDARG00000101239	0.000309399	2.03896
Fenthion	ENSDARG00000044774	0.041395	-3.11885
Fenthion	ENSDARG00000090946	0.0226959	-2.15153
Fenthion	ENSDARG00000035569	1.02319e-05	3.38629
Fenthion	ENSDARG00000070898	0.0478644	-4.17558
Fenthion	ENSDARG00000077572	0.0287154	5.01489
Parathion	ENSDARG00000043341	0.000320014	-3.03539
Parathion	ENSDARG00000104922	0.00631081	-2.25045
Parathion	ENSDARG00000021305	0.00088717	-2.78729
Parathion	ENSDARG00000005776	0.012106	-3.12867
Parathion	ENSDARG00000088590	0.014006	-2.09056
Parathion	ENSDARG00000019907	0.0373633	-2.31601
Parathion	ENSDARG00000014624	0.000645231	-4.2494
Parathion	ENSDARG00000057867	0.0372344	-2.19512
Parathion	ENSDARG00000056230	0.0446929	-3.77531
Parathion	ENSDARG00000044491	0.0205076	-2.29425
Parathion	ENSDARG00000095185	0.00211055	-3.12553
Parathion	ENSDARG00000034941	0.00722924	-2.70707
Parathion	ENSDARG00000090190	0.0061106	-2.18826
Parathion	ENSDARG00000014373	0.00253404	-9.24227
Parathion	ENSDARG00000009372	0.00530066	-2.09522
Parathion	ENSDARG00000073665	0.00145077	2.34871
Parathion	ENSDARG00000099873	0.00682437	2.51874
Parathion	ENSDARG00000093622	0.0300962	-2.03627
Parathion	ENSDARG00000087245	0.0468069	-6.1354
Parathion	ENSDARG00000004748	0.0484202	-9.99645
Parathion	ENSDARG00000052958	0.027682	-2.71434
Parathion	ENSDARG00000037838	0.0152357	-2.60351
Parathion	ENSDARG00000098294	0.0426683	-2.09324
Parathion	ENSDARG00000044767	0.0408032	3.47978
Parathion	ENSDARG00000094265	0.0242443	3.8459
Parathion	ENSDARG00000022730	0.0164432	-2.90466
Parathion	ENSDARG00000004111	0.0238661	-6.24866
Parathion	ENSDARG00000038666	0.0129663	-2.18263
Parathion	ENSDARG00000031600	0.00658171	2.23932
Parathion	ENSDARG00000021370	0.00629678	2.03725
Parathion	ENSDARG00000040497	0.00679433	-3.53838
Parathion	ENSDARG00000056509	0.0228391	2.55705
Parathion	ENSDARG00000104105	0.00591902	-2.06764
Parathion	ENSDARG00000055655	0.00480296	2.55576
Parathion	ENSDARG00000044982	0.00476714	-2.28203
Parathion	ENSDARG00000099345	0.0404082	3.49601
Parathion	ENSDARG00000105263	0.0104447	-2.06604
Parathion	ENSDARG00000078272	0.0458296	-3.16529
Parathion	ENSDARG00000035560	0.0248191	-4.57623
Parathion	ENSDARG00000068130	0.00893967	-2.45663
Parathion	ENSDARG00000036678	0.0160092	-2.30833
Parathion	ENSDARG00000097346	0.000308145	-3.50723
Parathion	ENSDARG00000030786	9.22474e-05	2.37712
Parathion	ENSDARG00000038056	0.000498064	-2.99563
Parathion	ENSDARG00000074451	0.00259628	-3.00819
Parathion	ENSDARG00000099006	0.0154477	-2.11897
Parathion	ENSDARG00000021681	0.0392727	2.80123
Parathion	ENSDARG00000061690	0.0498011	-2.83793
Parathion	ENSDARG00000010841	0.0219452	-2.77919
Parathion	ENSDARG00000073959	0.0171353	-8.67846
Parathion	ENSDARG00000078415	0.00851362	-4.56958
Parathion	ENSDARG00000102983	0.00502727	-2.45224
Parathion	ENSDARG00000104235	0.0481704	-3.25321
Parathion	ENSDARG00000024139	0.0289963	-2.35055
Parathion	ENSDARG00000042727	0.00902163	-2.29194
Parathion	ENSDARG00000055479	0.0202971	-3.30017
Parathion	ENSDARG00000055270	0.0230257	-5.90367
Parathion	ENSDARG00000091126	0.0337986	-3.41127
Parathion	ENSDARG00000076721	0.00378116	-5.77919
Parathion	ENSDARG00000061260	0.00395935	-2.85262
Parathion	ENSDARG00000101201	0.0498316	-3.05869
Parathion	ENSDARG00000007356	0.0378486	2.7818
Parathion	ENSDARG00000075931	0.0203378	-3.42537
Parathion	ENSDARG00000102018	0.0223824	-2.14805
Parathion	ENSDARG00000040277	0.0234595	-2.64597
Parathion	ENSDARG00000021739	0.0036377	-3.07009
Parathion	ENSDARG00000040282	0.011341	-2.02516
Parathion	ENSDARG00000100248	0.000580302	-6.05852
Parathion	ENSDARG00000035875	0.00598755	2.06542
Parathion	ENSDARG00000002613	0.0459875	-3.52993
Parathion	ENSDARG00000001572	0.0209392	-2.07021
Parathion	ENSDARG00000007657	0.0203004	-3.25559
Parathion	ENSDARG00000044023	0.0309496	-2.08022
Parathion	ENSDARG00000042667	0.0332466	-2.26901
Parathion	ENSDARG00000056387	0.0106354	-2.75544
Parathion	ENSDARG00000101010	0.0274513	2.60025
Parathion	ENSDARG00000014943	0.0140865	-7.38297
Parathion	ENSDARG00000016337	0.0181333	-2.15306
Parathion	ENSDARG00000042014	0.0174247	2.42613
Parathion	ENSDARG00000088308	0.00367981	2.08812
Parathion	ENSDARG00000016939	0.0446501	-2.04712
Parathion	ENSDARG00000044280	1.08961e-05	-2.76845
Parathion	ENSDARG00000000638	0.0470581	3.92128
Parathion	ENSDARG00000101146	0.0417856	-2.3951
Parathion	ENSDARG00000075737	0.0280533	-2.5567
Parathion	ENSDARG00000071578	0.00646734	-2.67146
Parathion	ENSDARG00000098348	0.00951066	-3.1571
Parathion	ENSDARG00000070824	0.0194599	-3.08956
Parathion	ENSDARG00000087805	0.038545	2.13562
Parathion	ENSDARG00000036628	1.49402e-05	-2.68917
Parathion	ENSDARG00000055539	0.000114755	-2.31998
Parathion	ENSDARG00000092158	0.00668953	-2.38672
Parathion	ENSDARG00000099390	0.0437355	3.40838
Parathion	ENSDARG00000053318	0.0497866	-2.5596
Parathion	ENSDARG00000057575	0.00475719	-2.06611
Parathion	ENSDARG00000002347	0.0168184	2.32199
Parathion	ENSDARG00000038191	0.00056122	4.6564
Parathion	ENSDARG00000069208	0.0164189	-3.69538
Parathion	ENSDARG00000039099	0.023099	3.73912
Parathion	ENSDARG00000022659	0.0118959	-3.09947
Parathion	ENSDARG00000033802	0.0251011	-2.37954
Parathion	ENSDARG00000054741	0.0153107	-2.20638
Parathion	ENSDARG00000068515	0.0462505	-3.87367
Parathion	ENSDARG00000087564	0.00306816	-3.08156
Parathion	ENSDARG00000100359	0.0275603	-2.17135
Parathion	ENSDARG00000092716	0.0477453	-2.14317
Parathion	ENSDARG00000058551	9.3964e-05	5.87754
Parathion	ENSDARG00000033999	0.000842051	-2.56267
Parathion	ENSDARG00000019525	0.00440641	2.1121
Parathion	ENSDARG00000001782	0.0233734	-3.51566
Parathion	ENSDARG00000090421	0.0257124	2.65183
Parathion	ENSDARG00000012915	0.0108127	4.07307
Parathion	ENSDARG00000026990	0.0243518	-2.05197
Parathion	ENSDARG00000055647	0.025204	3.28957
Parathion	ENSDARG00000019294	0.0106513	4.47621
Parathion	ENSDARG00000057142	0.0138488	-2.60219
Parathion	ENSDARG00000091027	0.0297408	-2.06896
Parathion	ENSDARG00000091280	0.0339549	-2.14099
Parathion	ENSDARG00000053709	0.0319912	4.23235
Parathion	ENSDARG00000062824	0.0420539	-3.30786
Parathion	ENSDARG00000002336	0.0408689	-2.13282
Parathion	ENSDARG00000076913	0.0165867	-2.80689
Parathion	ENSDARG00000033355	0.0192501	-5.09837
Parathion	ENSDARG00000103642	0.0348528	-3.68814
Parathion	ENSDARG00000009087	0.0330042	-2.21255
Parathion	ENSDARG00000092650	0.00114577	-4.03261
Parathion	ENSDARG00000112495	0.00745442	-2.25852
Parathion	ENSDARG00000058553	0.0444526	3.00055
Parathion	ENSDARG00000062297	0.0133784	2.15729
Parathion	ENSDARG00000040497	0.0266908	-2.79784
Parathion	ENSDARG00000076269	0.0112462	-3.40846
Parathion	ENSDARG00000098176	0.0132383	-2.00848
Parathion	ENSDARG00000053702	0.030138	2.02605
Parathion	ENSDARG00000099039	0.00688902	-2.34507
Parathion	ENSDARG00000102165	0.00497627	-4.29355
Parathion	ENSDARG00000076848	0.0360442	-2.90223
Parathion	ENSDARG00000027744	0.0357862	-2.07613
Parathion	ENSDARG00000057296	0.00543866	-3.11885
Parathion	ENSDARG00000096762	0.0414042	-8.99739
Parathion	ENSDARG00000051926	0.0146932	2.35077
Parathion	ENSDARG00000076272	0.00262945	-5.56967
Parathion	ENSDARG00000041237	0.022529	2.65039
Parathion	ENSDARG00000035569	5.50563e-10	4.74162
Parathion	ENSDARG00000061763	0.019779	2.49352
Parathion	ENSDARG00000067520	0.000300877	-2.38487
Parathion	ENSDARG00000037545	0.023901	2.9206
Parathion	ENSDARG00000102591	0.025615	2.06493
Parathion	ENSDARG00000016763	0.00704291	-3.65744
Parathion	ENSDARG00000116618	0.00973325	-2.69778
Parathion	ENSDARG00000043196	0.0161529	-2.38006
Parathion	ENSDARG00000101535	0.021712	-3.61248
Parathion	ENSDARG00000077836	0.0211816	2.15227
Methidathion	ENSDARG00000075263	1.00054e-07	7.89938
Methidathion	ENSDARG00000071005	4.47338e-07	-3.39967
Methidathion	ENSDARG00000008866	0.0473524	2.73807
Methidathion	ENSDARG00000044098	1.59814e-05	-5.3353
Methidathion	ENSDARG00000056832	0.0057113	-2.84552
Methidathion	ENSDARG00000056836	2.27642e-05	2.47154
Methidathion	ENSDARG00000077979	0.000185586	-2.56648
Methidathion	ENSDARG00000021305	0.027657	2.07443
Methidathion	ENSDARG00000069230	0.0390102	2.02711
Methidathion	ENSDARG00000002311	0.00500328	-3.40877
Methidathion	ENSDARG00000101675	0.00971938	-2.4289
Methidathion	ENSDARG00000100184	0.00393496	6.42193
Methidathion	ENSDARG00000039979	2.90891e-07	-6.34293
Methidathion	ENSDARG00000069018	8.97338e-06	2.26732
Methidathion	ENSDARG00000039052	5.83583e-10	2.05554
Methidathion	ENSDARG00000030722	2.47274e-09	6.74571
Methidathion	ENSDARG00000015686	1.38174e-10	5.0598
Methidathion	ENSDARG00000055192	4.01418e-05	-2.26552
Methidathion	ENSDARG00000038822	4.51605e-08	2.10295
Methidathion	ENSDARG00000055370	0.00278642	-2.16577
Methidathion	ENSDARG00000079393	0.0408059	-2.4453
Methidathion	ENSDARG00000068661	0.0149346	3.00483
Methidathion	ENSDARG00000024966	7.9535e-07	5.56841
Methidathion	ENSDARG00000014554	2.80894e-05	-2.42788
Methidathion	ENSDARG00000039354	0.00504363	-2.05486
Methidathion	ENSDARG00000013871	0.00601091	-3.21535
Methidathion	ENSDARG00000029476	0.0369317	2.94508
Methidathion	ENSDARG00000042658	0.0190068	3.29401
Methidathion	ENSDARG00000038186	0.0102542	2.09415
Methidathion	ENSDARG00000007344	1.78655e-08	5.26105
Methidathion	ENSDARG00000058358	1.09782e-06	-2.60631
Methidathion	ENSDARG00000021924	0.0207471	2.94666
Methidathion	ENSDARG00000076411	2.06728e-10	2.6655
Methidathion	ENSDARG00000030394	0.000308802	4.05175
Methidathion	ENSDARG00000009881	5.05366e-05	-3.05805
Methidathion	ENSDARG00000060130	0.017992	2.80931
Methidathion	ENSDARG00000030573	0.0452842	-2.0642
Methidathion	ENSDARG00000052958	0.0216251	2.97995
Methidathion	ENSDARG00000023694	0.00579576	-3.15041
Methidathion	ENSDARG00000088390	0.0402467	3.42585
Methidathion	ENSDARG00000056566	0.0248355	-2.46492
Methidathion	ENSDARG00000024471	0.00366834	-2.06655
Methidathion	ENSDARG00000007823	2.77571e-08	3.89408
Methidathion	ENSDARG00000043416	0.00562483	3.38186
Methidathion	ENSDARG00000042033	0.0361718	-2.45868
Methidathion	ENSDARG00000004111	0.0300057	-2.32698
Methidathion	ENSDARG00000089538	0.0286096	-2.64286
Methidathion	ENSDARG00000037533	0.0157868	2.06222
Methidathion	ENSDARG00000021794	0.00836559	-2.06787
Methidathion	ENSDARG00000104651	1.9359e-07	2.16877
Methidathion	ENSDARG00000009594	0.00370104	-2.49767
Methidathion	ENSDARG00000053854	0.0101205	2.3537
Methidathion	ENSDARG00000060498	0.0244508	-2.03706
Methidathion	ENSDARG00000039931	0.000164768	2.10989
Methidathion	ENSDARG00000091906	9.41848e-07	5.47023
Methidathion	ENSDARG00000074379	0.0216282	-2.05645
Methidathion	ENSDARG00000003113	0.0350199	-2.62356
Methidathion	ENSDARG00000104441	2.103e-09	3.77083
Methidathion	ENSDARG00000062487	2.34873e-05	-3.04229
Methidathion	ENSDARG00000058389	0.0006153	2.548
Methidathion	ENSDARG00000058365	5.09248e-12	3.57057
Methidathion	ENSDARG00000018508	0.00150168	2.92324
Methidathion	ENSDARG00000002479	0.0308914	-2.01914
Methidathion	ENSDARG00000032831	0.0113851	-3.04312
Methidathion	ENSDARG00000068122	0.020776	-6.43159
Methidathion	ENSDARG00000016319	0.0473927	2.11609
Methidathion	ENSDARG00000092003	0.0486907	2.25262
Methidathion	ENSDARG00000070107	0.0135644	-2.27917
Methidathion	ENSDARG00000087440	0.0080373	-2.33399
Methidathion	ENSDARG00000016527	0.0114929	-3.97037
Methidathion	ENSDARG00000097082	2.21484e-05	-2.21543
Methidathion	ENSDARG00000039929	0.0160223	2.30834
Methidathion	ENSDARG00000102777	5.18318e-05	2.03648
Methidathion	ENSDARG00000114992	0.0331978	-2.02459
Methidathion	ENSDARG00000103843	0.00220765	2.76598
Methidathion	ENSDARG00000026454	0.0460854	-2.03251
Methidathion	ENSDARG00000092872	0.0073507	-2.20292
Methidathion	ENSDARG00000019521	0.0113047	-3.24306
Methidathion	ENSDARG00000016733	0.000414646	-2.07606
Methidathion	ENSDARG00000057844	0.00652209	-2.67265
Methidathion	ENSDARG00000087359	1.7518e-05	3.02837
Methidathion	ENSDARG00000024681	0.0459383	-2.08065
Methidathion	ENSDARG00000116898	0.00263579	-2.3164
Methidathion	ENSDARG00000075045	1.7863e-06	4.45146
Methidathion	ENSDARG00000051993	0.000143335	2.28669
Methidathion	ENSDARG00000093237	4.57232e-07	2.92346
Methidathion	ENSDARG00000069640	0.0113046	-2.96739
Methidathion	ENSDARG00000102082	0.0355081	-2.46261
Methidathion	ENSDARG00000074451	0.022015	-2.19005
Methidathion	ENSDARG00000102068	0.0168292	-3.55248
Methidathion	ENSDARG00000091031	0.0215843	-2.09424
Methidathion	ENSDARG00000052779	0.0177537	-2.66459
Methidathion	ENSDARG00000026611	9.66265e-07	2.30727
Methidathion	ENSDARG00000052779	0.000260065	2.10818
Methidathion	ENSDARG00000063588	0.00117034	-3.12921
Methidathion	ENSDARG00000045378	7.3075e-05	3.04008
Methidathion	ENSDARG00000005139	0.0386218	17.0048
Methidathion	ENSDARG00000045815	0.0226244	-2.18672
Methidathion	ENSDARG00000027799	0.00788572	-2.03022
Methidathion	ENSDARG00000045854	0.0157538	-2.25122
Methidathion	ENSDARG00000087285	0.0497946	2.60376
Methidathion	ENSDARG00000108475	0.0291466	2.23217
Methidathion	ENSDARG00000029944	0.000861022	-5.46583
Methidathion	ENSDARG00000073959	0.0357451	7.31195
Methidathion	ENSDARG00000088002	0.00631324	2.55481
Methidathion	ENSDARG00000005640	0.00572739	-2.02801
Methidathion	ENSDARG00000013598	0.0308188	-2.35082
Methidathion	ENSDARG00000041226	0.0137468	-2.00434
Methidathion	ENSDARG00000070898	0.0437904	-2.77439
Methidathion	ENSDARG00000104235	0.020502	-2.52789
Methidathion	ENSDARG00000002021	0.00909982	3.75399
Methidathion	ENSDARG00000098989	0.00309267	3.63345
Methidathion	ENSDARG00000098171	0.00505889	-5.7449
Methidathion	ENSDARG00000010085	0.00138536	3.16406
Methidathion	ENSDARG00000042332	1.52988e-05	3.41209
Methidathion	ENSDARG00000099533	4.4949e-09	3.22062
Methidathion	ENSDARG00000053502	3.89398e-05	2.11014
Methidathion	ENSDARG00000104023	0.0048926	3.02594
Methidathion	ENSDARG00000018153	0.00872685	2.91252
Methidathion	ENSDARG00000058160	0.0060686	3.03496
Methidathion	ENSDARG00000012422	0.0176398	-2.22334
Methidathion	ENSDARG00000057498	0.0197064	-2.00404
Methidathion	ENSDARG00000032976	0.0450305	-2.08402
Methidathion	ENSDARG00000039486	3.12318e-11	2.96223
Methidathion	ENSDARG00000007885	0.00391039	-2.15402
Methidathion	ENSDARG00000054026	0.000463238	2.25882
Methidathion	ENSDARG00000087556	0.0461553	-2.66145
Methidathion	ENSDARG00000091126	0.00617538	4.15935
Methidathion	ENSDARG00000076721	0.0423082	5.99024
Methidathion	ENSDARG00000003632	0.000513928	2.18133
Methidathion	ENSDARG00000079219	0.0435277	-2.39655
Methidathion	ENSDARG00000087741	0.00229644	-2.58715
Methidathion	ENSDARG00000007356	0.00483751	-2.71113
Methidathion	ENSDARG00000005518	0.0198047	-2.22641
Methidathion	ENSDARG00000015065	2.71376e-09	3.17328
Methidathion	ENSDARG00000011027	0.0156188	2.20799
Methidathion	ENSDARG00000030758	0.0128577	-4.73947
Methidathion	ENSDARG00000101034	1.94979e-05	2.30695
Methidathion	ENSDARG00000076659	0.00573312	-2.17429
Methidathion	ENSDARG00000040036	0.00685561	-2.43937
Methidathion	ENSDARG00000071026	0.0336413	2.41879
Methidathion	ENSDARG00000075958	0.000519235	-2.08078
Methidathion	ENSDARG00000062450	9.90345e-05	-2.4786
Methidathion	ENSDARG00000036227	0.0390415	-3.02702
Methidathion	ENSDARG00000056795	2.83784e-07	2.77068
Methidathion	ENSDARG00000040295	0.0195755	3.04048
Methidathion	ENSDARG00000061762	0.00613819	-2.25176
Methidathion	ENSDARG00000070656	0.00234534	-2.19285
Methidathion	ENSDARG00000007358	0.00866186	-2.31521
Methidathion	ENSDARG00000056105	3.53004e-07	-3.26564
Methidathion	ENSDARG00000074691	0.00304402	-2.21223
Methidathion	ENSDARG00000061351	7.90206e-05	2.10901
Methidathion	ENSDARG00000017299	0.0171393	2.52548
Methidathion	ENSDARG00000059056	0.00793502	2.25036
Methidathion	ENSDARG00000040282	0.0330191	4.15226
Methidathion	ENSDARG00000044023	0.0257072	2.3193
Methidathion	ENSDARG00000104058	0.0228395	-2.49852
Methidathion	ENSDARG00000002293	0.00599077	-3.38364
Methidathion	ENSDARG00000042667	1.73032e-06	-3.14197
Methidathion	ENSDARG00000000212	1.38767e-09	2.5598
Methidathion	ENSDARG00000007250	0.0454565	2.39452
Methidathion	ENSDARG00000030250	0.0194954	-2.57046
Methidathion	ENSDARG00000020298	4.77829e-05	-2.31025
Methidathion	ENSDARG00000101567	0.000617349	-3.34186
Methidathion	ENSDARG00000007099	0.000557503	2.79712
Methidathion	ENSDARG00000104906	0.010887	-5.59257
Methidathion	ENSDARG00000086215	0.0048704	-2.05766
Methidathion	ENSDARG00000070011	0.0303981	-2.98079
Methidathion	ENSDARG00000031435	0.0250686	2.29666
Methidathion	ENSDARG00000019081	0.0260735	-2.89415
Methidathion	ENSDARG00000054272	0.00260996	-3.11344
Methidathion	ENSDARG00000102555	1.54495e-05	-2.88067
Methidathion	ENSDARG00000077532	0.0281946	2.0185
Methidathion	ENSDARG00000057632	0.0372327	-2.69542
Methidathion	ENSDARG00000099566	0.00389085	2.40326
Methidathion	ENSDARG00000093402	0.0182201	-12.5592
Methidathion	ENSDARG00000088514	0.000107528	-2.03605
Methidathion	ENSDARG00000056228	0.0179494	2.34425
Methidathion	ENSDARG00000071456	0.00403934	-3.77668
Methidathion	ENSDARG00000045190	2.83712e-05	-2.64433
Methidathion	ENSDARG00000002204	2.37144e-13	4.67753
Methidathion	ENSDARG00000056587	0.026093	3.36939
Methidathion	ENSDARG00000001975	0.00103516	2.05265
Methidathion	ENSDARG00000020953	2.7758e-06	2.11702
Methidathion	ENSDARG00000042010	0.00206646	-2.12232
Methidathion	ENSDARG00000098650	0.010088	-3.44877
Methidathion	ENSDARG00000006978	7.09422e-06	2.05381
Methidathion	ENSDARG00000044561	0.0472119	-2.05357
Methidathion	ENSDARG00000044562	4.59668e-08	2.59521
Methidathion	ENSDARG00000037804	0.000124248	2.54813
Methidathion	ENSDARG00000058873	0.00459738	-2.33547
Methidathion	ENSDARG00000046019	0.00146019	-3.63513
Methidathion	ENSDARG00000029045	0.0126073	-2.20262
Methidathion	ENSDARG00000104801	0.00422606	2.30007
Methidathion	ENSDARG00000004713	0.0483383	-2.01389
Methidathion	ENSDARG00000091961	0.0114796	-3.64819
Methidathion	ENSDARG00000036628	0.000356343	-2.19135
Methidathion	ENSDARG00000055539	1.10444e-08	-5.91895
Methidathion	ENSDARG00000055338	0.0178094	-2.26045
Methidathion	ENSDARG00000007151	9.06115e-06	-2.82366
Methidathion	ENSDARG00000020811	0.0169191	-2.28583
Methidathion	ENSDARG00000104765	0.0340779	-2.02311
Methidathion	ENSDARG00000077169	0.00106224	-2.41201
Methidathion	ENSDARG00000056914	0.0324765	2.66692
Methidathion	ENSDARG00000037553	0.00108433	-4.35906
Methidathion	ENSDARG00000101040	0.0138638	-4.11569
Methidathion	ENSDARG00000057575	3.73735e-05	-2.02537
Methidathion	ENSDARG00000069185	0.00190409	-2.43388
Methidathion	ENSDARG00000019307	3.24182e-07	2.05699
Methidathion	ENSDARG00000077862	0.0200729	2.70945
Methidathion	ENSDARG00000030915	0.000223358	-2.60101
Methidathion	ENSDARG00000054451	0.0425072	-2.54007
Methidathion	ENSDARG00000069775	0.00713764	-2.10798
Methidathion	ENSDARG00000068628	0.0168245	-2.10649
Methidathion	ENSDARG00000030110	6.92708e-05	2.61449
Methidathion	ENSDARG00000079440	0.0379748	-2.57443
Methidathion	ENSDARG00000094485	0.00435127	2.11998
Methidathion	ENSDARG00000036995	0.0402065	2.44292
Methidathion	ENSDARG00000100086	0.0047113	2.31447
Methidathion	ENSDARG00000095051	0.00204768	3.76524
Methidathion	ENSDARG00000024967	0.0153974	2.04855
Methidathion	ENSDARG00000042811	0.000426857	2.17569
Methidathion	ENSDARG00000013775	0.0285262	2.22544
Methidathion	ENSDARG00000057887	5.20467e-06	3.72569
Methidathion	ENSDARG00000009961	0.00126065	-2.90427
Methidathion	ENSDARG00000077239	0.0313788	-7.02487
Methidathion	ENSDARG00000057273	0.00112535	2.14976
Methidathion	ENSDARG00000030176	0.0015244	2.52039
Methidathion	ENSDARG00000058551	0.0408405	-3.25358
Methidathion	ENSDARG00000057644	9.6794e-06	2.13914
Methidathion	ENSDARG00000008553	0.00149008	13.0558
Methidathion	ENSDARG00000001782	0.0207606	4.49456
Methidathion	ENSDARG00000069129	0.0047193	-3.09489
Methidathion	ENSDARG00000044688	0.00145822	-2.18571
Methidathion	ENSDARG00000059139	0.0334426	-3.64359
Methidathion	ENSDARG00000054202	0.0329013	2.05127
Methidathion	ENSDARG00000109310	0.00106213	2.72283
Methidathion	ENSDARG00000040526	0.0373781	-2.46621
Methidathion	ENSDARG00000027529	0.010436	2.12111
Methidathion	ENSDARG00000058414	1.11188e-05	-3.21476
Methidathion	ENSDARG00000018566	2.55351e-15	3.71764
Methidathion	ENSDARG00000097947	0.00306465	-3.15509
Methidathion	ENSDARG00000040100	0.0135026	-5.99087
Methidathion	ENSDARG00000077114	0.0272692	3.05177
Methidathion	ENSDARG00000003373	0.00292543	3.75542
Methidathion	ENSDARG00000086183	0.00135222	2.72951
Methidathion	ENSDARG00000068870	0.0115809	-2.59731
Methidathion	ENSDARG00000102612	0.0016847	3.18739
Methidathion	ENSDARG00000011961	0.000581591	-2.01605
Methidathion	ENSDARG00000045864	0.000193775	2.70128
Methidathion	ENSDARG00000045863	0.000110044	-3.35177
Methidathion	ENSDARG00000098258	0.0448081	9.48949
Methidathion	ENSDARG00000075993	0.000184958	2.83752
Methidathion	ENSDARG00000063223	2.03113e-08	2.90437
Methidathion	ENSDARG00000002336	0.0116221	2.57243
Methidathion	ENSDARG00000076913	0.00365275	-2.91401
Methidathion	ENSDARG00000041065	2.37359e-05	2.35687
Methidathion	ENSDARG00000033355	0.0302899	3.45123
Methidathion	ENSDARG00000102051	0.0461118	2.21625
Methidathion	ENSDARG00000009087	4.54735e-05	-2.5382
Methidathion	ENSDARG00000009702	0.00130439	-2.15383
Methidathion	ENSDARG00000075504	0.0376996	2.12994
Methidathion	ENSDARG00000005699	0.0130631	-4.04647
Methidathion	ENSDARG00000055036	1.8444e-06	-3.99165
Methidathion	ENSDARG00000093048	0.0123839	2.21639
Methidathion	ENSDARG00000098108	4.48782e-06	-2.41707
Methidathion	ENSDARG00000058165	0.0273667	-2.78109
Methidathion	ENSDARG00000025854	0.00391583	-2.30494
Methidathion	ENSDARG00000031095	0.027004	2.08263
Methidathion	ENSDARG00000015273	8.8349e-05	2.54823
Methidathion	ENSDARG00000101848	0.00484774	-2.86173
Methidathion	ENSDARG00000041581	0.00708471	-2.41791
Methidathion	ENSDARG00000033579	0.0464017	2.07073
Methidathion	ENSDARG00000102618	0.00748663	-2.51836
Methidathion	ENSDARG00000015355	2.79065e-07	3.76424
Methidathion	ENSDARG00000022767	0.0017861	-2.77027
Methidathion	ENSDARG00000102274	0.00502761	-3.32921
Methidathion	ENSDARG00000099528	0.0393719	-2.28308
Methidathion	ENSDARG00000043856	0.00820626	-17.5847
Methidathion	ENSDARG00000103346	0.0220949	2.99085
Methidathion	ENSDARG00000094673	3.20241e-07	2.56403
Methidathion	ENSDARG00000075261	8.73391e-08	3.19684
Methidathion	ENSDARG00000104654	0.0443673	-4.31842
Methidathion	ENSDARG00000058738	0.0212954	-3.18558
Methidathion	ENSDARG00000070452	0.00768124	-7.50808
Methidathion	ENSDARG00000042988	0.00755985	-15.5068
Methidathion	ENSDARG00000001452	2.23245e-09	3.21009
Methidathion	ENSDARG00000005112	0.00202803	2.75542
Methidathion	ENSDARG00000070157	0.00307653	2.78816
Methidathion	ENSDARG00000075964	0.00780767	2.55522
Methidathion	ENSDARG00000099491	0.0235643	2.17383
Methidathion	ENSDARG00000037421	2.00744e-08	-2.58118
Methidathion	ENSDARG00000039008	0.000613602	3.05383
Methidathion	ENSDARG00000019990	0.000287386	-7.60585
Methidathion	ENSDARG00000006332	0.00990445	-2.81724

## Sheet: Table S2
Supplemental Table S2: Fenthion, methidathion, and parathion differentially expressed genes (DEGs) for the mouse specie (ANOVA; false discovery rate adjusted p-value<0.05; max fold change >|2|).
Treatments	Probe ID	P-Value	Max Fold Change
Fenthion	ENSMUSG00000000204	2.47e-05	-2.57835
Fenthion	ENSMUSG00000000253	1.86e-05	-2.23177
Fenthion	ENSMUSG00000000275	0.000118	-2.16971
Fenthion	ENSMUSG00000000278	0.000824	-3.88053
Fenthion	ENSMUSG00000000317	0.000203	2.04923
Fenthion	ENSMUSG00000000416	0.006755	2.04164
Fenthion	ENSMUSG00000000440	9.81e-05	4.29625
Fenthion	ENSMUSG00000000486	2.43e-07	-2.73899
Fenthion	ENSMUSG00000000739	5.71e-05	-2.56681
Fenthion	ENSMUSG00000001020	7.45e-06	2.49573
Fenthion	ENSMUSG00000001025	1.29e-05	2.43775
Fenthion	ENSMUSG00000001062	6.88e-07	2.78429
Fenthion	ENSMUSG00000001095	1.99e-05	-2.32207
Fenthion	ENSMUSG00000001103	3.62e-06	2.47048
Fenthion	ENSMUSG00000001131	9e-05	2.24246
Fenthion	ENSMUSG00000001228	0.000157	3.46963
Fenthion	ENSMUSG00000001281	2.42e-07	3.28883
Fenthion	ENSMUSG00000001349	0.038718	3.47965
Fenthion	ENSMUSG00000001506	7.31e-06	2.10878
Fenthion	ENSMUSG00000001630	0.01148	-2.75307
Fenthion	ENSMUSG00000001672	7.21e-08	-2.65413
Fenthion	ENSMUSG00000001750	0.000183	-2.06889
Fenthion	ENSMUSG00000001829	3.05e-10	-2.44134
Fenthion	ENSMUSG00000001943	1.1e-07	2.42702
Fenthion	ENSMUSG00000002017	7.96e-07	-2.00819
Fenthion	ENSMUSG00000002068	0.001144	2.0488
Fenthion	ENSMUSG00000002458	0.003308	3.08401
Fenthion	ENSMUSG00000002578	0.030677	2.57916
Fenthion	ENSMUSG00000002608	2.27e-06	-3.24812
Fenthion	ENSMUSG00000002831	9.31e-06	2.87307
Fenthion	ENSMUSG00000002844	4.63e-05	-2.24884
Fenthion	ENSMUSG00000003062	2.98e-07	-2.45363
Fenthion	ENSMUSG00000003283	0.000202	-2.08301
Fenthion	ENSMUSG00000003348	0.00405	-2.09007
Fenthion	ENSMUSG00000003380	0.000524	-2.39108
Fenthion	ENSMUSG00000003500	3.19e-05	2.09296
Fenthion	ENSMUSG00000003731	0.007153	-2.19265
Fenthion	ENSMUSG00000003779	1.93e-05	2.28737
Fenthion	ENSMUSG00000003865	6.21e-05	-2.24531
Fenthion	ENSMUSG00000003948	2.46e-06	-2.65119
Fenthion	ENSMUSG00000004455	0.004364	6.41368
Fenthion	ENSMUSG00000004473	0.013003	2.14488
Fenthion	ENSMUSG00000004568	0.000112	-2.06682
Fenthion	ENSMUSG00000004609	6.41e-05	-3.51863
Fenthion	ENSMUSG00000004677	4.24e-09	-2.50853
Fenthion	ENSMUSG00000004891	6.74e-07	2.23339
Fenthion	ENSMUSG00000005148	0.002207	2.34805
Fenthion	ENSMUSG00000005505	0.002273	-2.48069
Fenthion	ENSMUSG00000005615	3.62e-05	-2.02126
Fenthion	ENSMUSG00000005628	7.33e-08	2.45295
Fenthion	ENSMUSG00000005699	0.000148	-4.35046
Fenthion	ENSMUSG00000005802	2.1e-06	-3.39502
Fenthion	ENSMUSG00000006235	0.000101	2.27066
Fenthion	ENSMUSG00000006342	3.61e-05	-2.07329
Fenthion	ENSMUSG00000006398	2.72e-07	3.94801
Fenthion	ENSMUSG00000006476	8.96e-07	-3.92632
Fenthion	ENSMUSG00000006517	0.008992	2.05071
Fenthion	ENSMUSG00000006705	4.1e-08	-2.50756
Fenthion	ENSMUSG00000006800	0.000311	2.06876
Fenthion	ENSMUSG00000007035	2.33e-09	2.15756
Fenthion	ENSMUSG00000007207	7.77e-07	4.32554
Fenthion	ENSMUSG00000007646	0.000124	2.7829
Fenthion	ENSMUSG00000007817	0.036133	-2.11674
Fenthion	ENSMUSG00000008333	7.47e-05	-2.29422
Fenthion	ENSMUSG00000008429	3.34e-09	-2.74157
Fenthion	ENSMUSG00000008845	0.000105	-2.89544
Fenthion	ENSMUSG00000008999	4.94e-06	-2.66535
Fenthion	ENSMUSG00000009145	2.73e-06	2.049
Fenthion	ENSMUSG00000009614	2.56e-08	-2.14266
Fenthion	ENSMUSG00000010358	0.000542	2.53086
Fenthion	ENSMUSG00000011179	0.000162	-2.17486
Fenthion	ENSMUSG00000011256	7.69e-06	3.07554
Fenthion	ENSMUSG00000011263	1.68e-05	-2.88586
Fenthion	ENSMUSG00000013160	1.55e-05	-2.49424
Fenthion	ENSMUSG00000013367	9.48e-09	2.42575
Fenthion	ENSMUSG00000014329	1.14e-06	-6.28734
Fenthion	ENSMUSG00000014542	3.1e-06	-2.46946
Fenthion	ENSMUSG00000014554	4.22e-06	-2.92914
Fenthion	ENSMUSG00000014748	0.005461	-2.34421
Fenthion	ENSMUSG00000014959	3.48e-07	-2.25805
Fenthion	ENSMUSG00000015023	5.36e-05	-2.93524
Fenthion	ENSMUSG00000015053	0.012916	-2.2315
Fenthion	ENSMUSG00000015656	5.77e-07	2.0486
Fenthion	ENSMUSG00000015659	0.021481	-2.18237
Fenthion	ENSMUSG00000015950	1.16e-06	4.21001
Fenthion	ENSMUSG00000015966	0.006516	-2.29486
Fenthion	ENSMUSG00000015970	2.09e-06	-3.35705
Fenthion	ENSMUSG00000016494	0.001086	-2.71341
Fenthion	ENSMUSG00000016520	0.00021	-3.00627
Fenthion	ENSMUSG00000016534	0.017926	-2.04535
Fenthion	ENSMUSG00000016637	7.35e-07	-5.57109
Fenthion	ENSMUSG00000016757	0.003599	2.79136
Fenthion	ENSMUSG00000017210	4.69e-05	-2.29001
Fenthion	ENSMUSG00000017309	0.000409	-2.10455
Fenthion	ENSMUSG00000017466	5.54e-05	2.70104
Fenthion	ENSMUSG00000017837	0.001652	-2.10834
Fenthion	ENSMUSG00000018068	0.000146	-2.01616
Fenthion	ENSMUSG00000018076	0.0008	-3.1524
Fenthion	ENSMUSG00000018196	6.59e-10	2.02466
Fenthion	ENSMUSG00000018211	1.44e-05	-4.59099
Fenthion	ENSMUSG00000018347	1.07e-06	-3.17774
Fenthion	ENSMUSG00000018566	0.000731	-2.50996
Fenthion	ENSMUSG00000018765	0.0081	-2.03069
Fenthion	ENSMUSG00000018830	0.00743	3.35621
Fenthion	ENSMUSG00000018861	0.005021	-2.24466
Fenthion	ENSMUSG00000018974	2.42e-06	-2.21133
Fenthion	ENSMUSG00000018986	2.36e-05	11.4284
Fenthion	ENSMUSG00000019295	5.14e-05	-3.18635
Fenthion	ENSMUSG00000019303	4.89e-07	4.50925
Fenthion	ENSMUSG00000019368	1.02e-06	-2.12695
Fenthion	ENSMUSG00000019470	9.73e-06	-2.46727
Fenthion	ENSMUSG00000019487	0.002657	-3.0583
Fenthion	ENSMUSG00000019494	2.03e-05	-2.03367
Fenthion	ENSMUSG00000019715	1.28e-05	-2.60901
Fenthion	ENSMUSG00000019726	1.7e-05	-2.19608
Fenthion	ENSMUSG00000019737	0.00646	-2.93477
Fenthion	ENSMUSG00000019808	5.02e-10	-2.75747
Fenthion	ENSMUSG00000019810	4.2e-07	3.36592
Fenthion	ENSMUSG00000019831	1.85e-08	5.04591
Fenthion	ENSMUSG00000019846	0.000879	-2.40612
Fenthion	ENSMUSG00000019850	1.38e-05	2.45673
Fenthion	ENSMUSG00000019856	1.92e-06	-2.58688
Fenthion	ENSMUSG00000019935	0.000155	2.10689
Fenthion	ENSMUSG00000019992	0.0009	3.7041
Fenthion	ENSMUSG00000020000	8.85e-08	-9.93867
Fenthion	ENSMUSG00000020019	1.25e-07	-2.55332
Fenthion	ENSMUSG00000020023	0.000218	-2.00931
Fenthion	ENSMUSG00000020027	0.00211	5.17197
Fenthion	ENSMUSG00000020140	0.000228	-2.20299
Fenthion	ENSMUSG00000020227	0.007363	-2.07786
Fenthion	ENSMUSG00000020282	8.02e-10	-5.04852
Fenthion	ENSMUSG00000020330	3.72e-05	5.0763
Fenthion	ENSMUSG00000020334	0.000228	-2.88607
Fenthion	ENSMUSG00000020335	3.14e-07	4.33159
Fenthion	ENSMUSG00000020381	7.22e-07	-3.21725
Fenthion	ENSMUSG00000020387	5.47e-07	-2.18245
Fenthion	ENSMUSG00000020389	0.000339	-2.07902
Fenthion	ENSMUSG00000020423	0.010049	-2.2285
Fenthion	ENSMUSG00000020432	3.56e-08	3.08367
Fenthion	ENSMUSG00000020439	0.000423	2.07282
Fenthion	ENSMUSG00000020458	0.000102	-2.88093
Fenthion	ENSMUSG00000020476	0.002273	-2.2462
Fenthion	ENSMUSG00000020521	3.42e-05	-2.37263
Fenthion	ENSMUSG00000020577	5.36e-05	3.22295
Fenthion	ENSMUSG00000020593	0.000413	3.19519
Fenthion	ENSMUSG00000020599	0.003889	3.09957
Fenthion	ENSMUSG00000020604	4.5e-05	-2.43368
Fenthion	ENSMUSG00000020607	1.39e-05	2.00853
Fenthion	ENSMUSG00000020609	3.53e-06	-2.22879
Fenthion	ENSMUSG00000020630	0.000528	2.2766
Fenthion	ENSMUSG00000020634	0.000218	-7.07063
Fenthion	ENSMUSG00000020650	1.19e-06	-2.66649
Fenthion	ENSMUSG00000020652	1.75e-05	2.14978
Fenthion	ENSMUSG00000020653	8.06e-06	-2.96004
Fenthion	ENSMUSG00000020708	2.52e-08	-3.90089
Fenthion	ENSMUSG00000020744	0.011115	-2.28571
Fenthion	ENSMUSG00000020776	0.006903	2.5781
Fenthion	ENSMUSG00000020805	5.24e-05	-5.08378
Fenthion	ENSMUSG00000020806	1.13e-05	-2.43074
Fenthion	ENSMUSG00000020877	2.27e-06	-3.60098
Fenthion	ENSMUSG00000020888	4.4e-05	2.07029
Fenthion	ENSMUSG00000020897	0.000432	2.09575
Fenthion	ENSMUSG00000020910	6.44e-06	-2.25666
Fenthion	ENSMUSG00000020914	0.000727	2.02746
Fenthion	ENSMUSG00000021044	5.25e-06	-2.41459
Fenthion	ENSMUSG00000021200	1.4e-05	-3.36039
Fenthion	ENSMUSG00000021235	3.24e-07	-2.65956
Fenthion	ENSMUSG00000021259	0.000571	2.72329
Fenthion	ENSMUSG00000021326	2.2e-05	-3.29386
Fenthion	ENSMUSG00000021388	0.00109	2.41989
Fenthion	ENSMUSG00000021418	0.002412	-2.20183
Fenthion	ENSMUSG00000021453	1.54e-05	-12.5387
Fenthion	ENSMUSG00000021466	5.38e-06	-2.22702
Fenthion	ENSMUSG00000021476	0.001144	2.07101
Fenthion	ENSMUSG00000021486	5.93e-05	-2.3323
Fenthion	ENSMUSG00000021504	1.42e-05	-2.22652
Fenthion	ENSMUSG00000021508	8.71e-06	-7.32793
Fenthion	ENSMUSG00000021638	3.11e-05	-3.11697
Fenthion	ENSMUSG00000021668	0.005446	-2.15787
Fenthion	ENSMUSG00000021669	3.05e-10	-2.10339
Fenthion	ENSMUSG00000021725	7.55e-08	-5.96604
Fenthion	ENSMUSG00000021738	5.13e-05	2.63414
Fenthion	ENSMUSG00000021944	0.000569	-2.23725
Fenthion	ENSMUSG00000021973	1.6e-09	-2.33288
Fenthion	ENSMUSG00000021981	0.00572	-2.46446
Fenthion	ENSMUSG00000022021	0.019127	-2.52872
Fenthion	ENSMUSG00000022034	2.52e-08	2.30939
Fenthion	ENSMUSG00000022070	0.037752	-2.37128
Fenthion	ENSMUSG00000022092	1.24e-05	-2.14841
Fenthion	ENSMUSG00000022191	6.49e-07	-2.02089
Fenthion	ENSMUSG00000022206	4.12e-07	-3.48016
Fenthion	ENSMUSG00000022215	0.001083	2.86286
Fenthion	ENSMUSG00000022220	1.39e-08	2.78823
Fenthion	ENSMUSG00000022221	0.000675	2.05288
Fenthion	ENSMUSG00000022235	0.000108	-2.04962
Fenthion	ENSMUSG00000022236	0.00022	-2.18134
Fenthion	ENSMUSG00000022283	0.001707	-2.07413
Fenthion	ENSMUSG00000022346	0.00567	-2.70262
Fenthion	ENSMUSG00000022372	1.63e-05	4.07037
Fenthion	ENSMUSG00000022389	0.021659	2.13871
Fenthion	ENSMUSG00000022439	6.17e-05	3.09033
Fenthion	ENSMUSG00000022464	5.18e-11	-2.15595
Fenthion	ENSMUSG00000022475	4.48e-06	3.37251
Fenthion	ENSMUSG00000022508	0.029965	-2.11642
Fenthion	ENSMUSG00000022526	0.001321	-3.19009
Fenthion	ENSMUSG00000022553	9.57e-06	-2.40805
Fenthion	ENSMUSG00000022565	3.09e-10	-3.14414
Fenthion	ENSMUSG00000022579	0.000223	2.30454
Fenthion	ENSMUSG00000022582	0.00405	-2.28196
Fenthion	ENSMUSG00000022651	0.000231	2.45532
Fenthion	ENSMUSG00000022665	0.001629	-2.14446
Fenthion	ENSMUSG00000022672	1.63e-06	-2.42229
Fenthion	ENSMUSG00000022756	3.4e-05	-2.04198
Fenthion	ENSMUSG00000022760	8.3e-06	-2.03159
Fenthion	ENSMUSG00000022821	1.57e-05	-2.15176
Fenthion	ENSMUSG00000022840	2.28e-05	2.18328
Fenthion	ENSMUSG00000022946	4.77e-05	-2.14008
Fenthion	ENSMUSG00000022948	1.33e-08	2.71668
Fenthion	ENSMUSG00000022951	0.000286	2.20985
Fenthion	ENSMUSG00000022962	3.97e-06	-2.48275
Fenthion	ENSMUSG00000023066	0.000818	-2.00394
Fenthion	ENSMUSG00000023087	0.000234	3.38775
Fenthion	ENSMUSG00000023118	7.83e-08	-4.80543
Fenthion	ENSMUSG00000023122	1.31e-08	2.60943
Fenthion	ENSMUSG00000023186	1.57e-05	-2.9293
Fenthion	ENSMUSG00000023274	5.71e-05	-2.67021
Fenthion	ENSMUSG00000023328	8.91e-07	6.36226
Fenthion	ENSMUSG00000023505	0.018165	2.1832
Fenthion	ENSMUSG00000023908	1.09e-08	4.32583
Fenthion	ENSMUSG00000024014	0.000182	-2.08791
Fenthion	ENSMUSG00000024050	8.31e-09	2.35611
Fenthion	ENSMUSG00000024065	4.61e-06	-2.99722
Fenthion	ENSMUSG00000024078	0.000244	-2.5472
Fenthion	ENSMUSG00000024101	0.000244	-2.40023
Fenthion	ENSMUSG00000024174	3.65e-06	3.60845
Fenthion	ENSMUSG00000024236	1.39e-06	-2.11716
Fenthion	ENSMUSG00000024304	5.88e-05	-2.28448
Fenthion	ENSMUSG00000024308	7.51e-07	-4.02835
Fenthion	ENSMUSG00000024313	0.000433	-2.23591
Fenthion	ENSMUSG00000024349	0.002763	-2.0117
Fenthion	ENSMUSG00000024365	0.002314	-2.20468
Fenthion	ENSMUSG00000024395	0.000489	-2.89456
Fenthion	ENSMUSG00000024410	6.57e-07	-2.52149
Fenthion	ENSMUSG00000024420	3.56e-08	-4.47588
Fenthion	ENSMUSG00000024423	1.15e-07	-2.1346
Fenthion	ENSMUSG00000024427	0.001734	-2.11368
Fenthion	ENSMUSG00000024430	0.00311	2.3472
Fenthion	ENSMUSG00000024462	6.41e-07	2.09538
Fenthion	ENSMUSG00000024511	3.93e-05	2.87795
Fenthion	ENSMUSG00000024580	8.81e-05	-2.17355
Fenthion	ENSMUSG00000024608	3.69e-07	-2.54512
Fenthion	ENSMUSG00000024622	3.61e-06	-2.0385
Fenthion	ENSMUSG00000024677	0.007893	-3.06074
Fenthion	ENSMUSG00000024691	6.28e-06	2.66259
Fenthion	ENSMUSG00000024769	1.97e-09	2.32577
Fenthion	ENSMUSG00000024824	0.014045	2.31736
Fenthion	ENSMUSG00000024847	2.23e-05	-2.72644
Fenthion	ENSMUSG00000024885	1.98e-07	3.47874
Fenthion	ENSMUSG00000024889	3.43e-08	3.86145
Fenthion	ENSMUSG00000024955	0.000353	-2.30906
Fenthion	ENSMUSG00000024992	9.32e-05	2.51672
Fenthion	ENSMUSG00000024998	0.00152	-2.15668
Fenthion	ENSMUSG00000025003	8.01e-06	3.20302
Fenthion	ENSMUSG00000025007	0.003996	2.21584
Fenthion	ENSMUSG00000025014	3.25e-05	2.44317
Fenthion	ENSMUSG00000025140	2.37e-05	-4.82842
Fenthion	ENSMUSG00000025144	1.62e-05	-2.24981
Fenthion	ENSMUSG00000025158	3.5e-08	-2.07886
Fenthion	ENSMUSG00000025190	7.37e-07	-2.28491
Fenthion	ENSMUSG00000025246	0.0003	-2.16797
Fenthion	ENSMUSG00000025255	2.7e-05	-2.36756
Fenthion	ENSMUSG00000025261	1.53e-09	-2.26402
Fenthion	ENSMUSG00000025270	0.004334	-2.00702
Fenthion	ENSMUSG00000025375	3.95e-05	-2.13165
Fenthion	ENSMUSG00000025402	0.023008	-2.09713
Fenthion	ENSMUSG00000025464	5.22e-06	-2.27869
Fenthion	ENSMUSG00000025574	1.19e-05	-2.77118
Fenthion	ENSMUSG00000025577	0.000146	-2.3197
Fenthion	ENSMUSG00000025645	0.000426	3.0744
Fenthion	ENSMUSG00000025666	1.81e-09	-3.7084
Fenthion	ENSMUSG00000025733	1.08e-08	-2.17674
Fenthion	ENSMUSG00000025737	8.24e-07	2.5268
Fenthion	ENSMUSG00000025780	0.014844	-2.36791
Fenthion	ENSMUSG00000025784	9.97e-07	3.98694
Fenthion	ENSMUSG00000025792	0.033491	-2.01971
Fenthion	ENSMUSG00000025815	7.68e-10	-2.12673
Fenthion	ENSMUSG00000025857	2.34e-05	2.51486
Fenthion	ENSMUSG00000025858	0.002273	-2.44064
Fenthion	ENSMUSG00000025877	0.000159	3.40197
Fenthion	ENSMUSG00000026005	0.000114	-2.94978
Fenthion	ENSMUSG00000026036	0.034886	-2.08424
Fenthion	ENSMUSG00000026043	4.08e-07	2.13186
Fenthion	ENSMUSG00000026077	0.000253	-4.01276
Fenthion	ENSMUSG00000026112	2.63e-06	-2.30597
Fenthion	ENSMUSG00000026121	0.004071	-2.38114
Fenthion	ENSMUSG00000026177	0.000206	-3.22977
Fenthion	ENSMUSG00000026181	0.000754	-2.73444
Fenthion	ENSMUSG00000026303	4.37e-05	-2.04515
Fenthion	ENSMUSG00000026348	0.001417	-2.71054
Fenthion	ENSMUSG00000026417	0.00205	-2.65414
Fenthion	ENSMUSG00000026475	7.47e-05	7.38298
Fenthion	ENSMUSG00000026483	1.78e-05	-2.89836
Fenthion	ENSMUSG00000026489	1.69e-06	-2.25758
Fenthion	ENSMUSG00000026509	1.03e-05	-2.18717
Fenthion	ENSMUSG00000026600	0.000868	2.28654
Fenthion	ENSMUSG00000026605	0.010513	2.23338
Fenthion	ENSMUSG00000026627	3.74e-05	-2.29997
Fenthion	ENSMUSG00000026628	0.000654	2.05691
Fenthion	ENSMUSG00000026640	2.45e-05	-2.59662
Fenthion	ENSMUSG00000026657	7.49e-08	-4.31621
Fenthion	ENSMUSG00000026669	7.75e-08	4.38766
Fenthion	ENSMUSG00000026712	0.000311	-2.28911
Fenthion	ENSMUSG00000026773	2.87e-05	3.92012
Fenthion	ENSMUSG00000026785	1.62e-08	2.26898
Fenthion	ENSMUSG00000026786	6.5e-05	-2.27863
Fenthion	ENSMUSG00000026822	0.031748	-6.09073
Fenthion	ENSMUSG00000026888	4.6e-05	-2.30185
Fenthion	ENSMUSG00000026970	0.000365	2.76039
Fenthion	ENSMUSG00000026972	0.018782	-2.38398
Fenthion	ENSMUSG00000027016	0.000787	-2.24398
Fenthion	ENSMUSG00000027071	0.004032	-2.06449
Fenthion	ENSMUSG00000027109	2.37e-05	-2.21846
Fenthion	ENSMUSG00000027111	1.74e-06	3.25194
Fenthion	ENSMUSG00000027203	2.93e-07	2.46034
Fenthion	ENSMUSG00000027272	0.03236	-2.14409
Fenthion	ENSMUSG00000027282	0.000131	-5.09847
Fenthion	ENSMUSG00000027333	0.000608	-2.08586
Fenthion	ENSMUSG00000027349	6e-05	2.19293
Fenthion	ENSMUSG00000027371	8.87e-06	-2.82407
Fenthion	ENSMUSG00000027374	1.99e-06	-2.33693
Fenthion	ENSMUSG00000027387	0.001348	2.21541
Fenthion	ENSMUSG00000027469	0.010095	2.01695
Fenthion	ENSMUSG00000027530	1.86e-05	2.94813
Fenthion	ENSMUSG00000027597	0.000543	-4.46255
Fenthion	ENSMUSG00000027602	1.82e-05	-2.35151
Fenthion	ENSMUSG00000027605	2.46e-05	-2.43789
Fenthion	ENSMUSG00000027624	1.16e-06	-2.2875
Fenthion	ENSMUSG00000027684	6.68e-07	-2.28584
Fenthion	ENSMUSG00000027699	0.03115	2.15415
Fenthion	ENSMUSG00000027715	3.11e-06	3.24694
Fenthion	ENSMUSG00000027834	5.47e-05	2.41965
Fenthion	ENSMUSG00000027959	2.44e-06	2.72782
Fenthion	ENSMUSG00000028048	2.89e-05	-2.179
Fenthion	ENSMUSG00000028088	0.000656	-2.08994
Fenthion	ENSMUSG00000028101	6.6e-06	-2.34416
Fenthion	ENSMUSG00000028104	5.25e-06	-2.67152
Fenthion	ENSMUSG00000028134	0.000958	-2.00935
Fenthion	ENSMUSG00000028191	2.88e-05	-2.63504
Fenthion	ENSMUSG00000028194	1.63e-05	2.09795
Fenthion	ENSMUSG00000028238	0.001841	2.74652
Fenthion	ENSMUSG00000028240	0.000913	3.72318
Fenthion	ENSMUSG00000028243	0.009726	-2.79257
Fenthion	ENSMUSG00000028274	0.002119	2.02678
Fenthion	ENSMUSG00000028327	0.001891	-2.5975
Fenthion	ENSMUSG00000028344	5.9e-05	-2.02709
Fenthion	ENSMUSG00000028359	0.012538	-2.60379
Fenthion	ENSMUSG00000028445	4.56e-05	-5.15382
Fenthion	ENSMUSG00000028453	0.000416	-2.25122
Fenthion	ENSMUSG00000028464	1.26e-06	2.32417
Fenthion	ENSMUSG00000028483	0.006936	-2.14647
Fenthion	ENSMUSG00000028551	3.3e-05	3.83843
Fenthion	ENSMUSG00000028609	0.0002	2.82039
Fenthion	ENSMUSG00000028655	0.002747	3.01163
Fenthion	ENSMUSG00000028678	8.24e-06	4.57605
Fenthion	ENSMUSG00000028706	3.93e-05	2.13351
Fenthion	ENSMUSG00000028712	0.000192	2.09333
Fenthion	ENSMUSG00000028713	8.35e-06	-2.23536
Fenthion	ENSMUSG00000028737	4.31e-07	-11.418
Fenthion	ENSMUSG00000028744	3.48e-05	2.83401
Fenthion	ENSMUSG00000028893	0.002049	2.47985
Fenthion	ENSMUSG00000028917	0.02537	2.10057
Fenthion	ENSMUSG00000028988	4.5e-09	3.79969
Fenthion	ENSMUSG00000028995	1.89e-05	2.02495
Fenthion	ENSMUSG00000029007	1.87e-06	2.52975
Fenthion	ENSMUSG00000029029	3.2e-06	-4.95301
Fenthion	ENSMUSG00000029047	5.34e-06	-2.16022
Fenthion	ENSMUSG00000029049	7.19e-07	-2.60071
Fenthion	ENSMUSG00000029126	1.57e-05	2.07363
Fenthion	ENSMUSG00000029135	9.98e-06	4.64295
Fenthion	ENSMUSG00000029136	1.91e-08	-2.41531
Fenthion	ENSMUSG00000029166	0.02532	-2.18729
Fenthion	ENSMUSG00000029254	1.08e-05	2.04304
Fenthion	ENSMUSG00000029268	1.13e-08	4.09251
Fenthion	ENSMUSG00000029272	0.000215	-2.60991
Fenthion	ENSMUSG00000029283	0.000153	4.08648
Fenthion	ENSMUSG00000029299	0.001072	-2.31915
Fenthion	ENSMUSG00000029338	8.93e-05	-2.23311
Fenthion	ENSMUSG00000029352	1.62e-05	-4.71435
Fenthion	ENSMUSG00000029373	1.14e-05	4.02747
Fenthion	ENSMUSG00000029380	0.000796	-3.318
Fenthion	ENSMUSG00000029414	0.004156	2.52809
Fenthion	ENSMUSG00000029434	3.28e-12	-2.75198
Fenthion	ENSMUSG00000029456	0.000147	-2.07026
Fenthion	ENSMUSG00000029482	0.021696	2.72365
Fenthion	ENSMUSG00000029556	5.1e-06	2.23409
Fenthion	ENSMUSG00000029673	2.82e-05	-2.18122
Fenthion	ENSMUSG00000029703	0.004318	-2.72872
Fenthion	ENSMUSG00000029716	0.003286	-2.22934
Fenthion	ENSMUSG00000029722	1.68e-05	-4.35641
Fenthion	ENSMUSG00000029752	7.15e-08	-4.82105
Fenthion	ENSMUSG00000030046	1.27e-05	2.00779
Fenthion	ENSMUSG00000030086	3.25e-07	-2.33187
Fenthion	ENSMUSG00000030200	0.000182	-2.43267
Fenthion	ENSMUSG00000030219	0.001201	-2.02688
Fenthion	ENSMUSG00000030222	1.33e-08	-2.99522
Fenthion	ENSMUSG00000030228	2.57e-05	-2.11008
Fenthion	ENSMUSG00000030264	0.000836	-2.20987
Fenthion	ENSMUSG00000030302	1.18e-06	4.70397
Fenthion	ENSMUSG00000030322	0.000165	2.1368
Fenthion	ENSMUSG00000030340	0.027544	2.03205
Fenthion	ENSMUSG00000030403	2.51e-06	-3.65
Fenthion	ENSMUSG00000030421	3.24e-08	-2.23563
Fenthion	ENSMUSG00000030534	3.99e-07	-3.74608
Fenthion	ENSMUSG00000030554	2.33e-09	4.39923
Fenthion	ENSMUSG00000030577	2.32e-05	-2.27311
Fenthion	ENSMUSG00000030583	0.000434	-2.0525
Fenthion	ENSMUSG00000030614	0.018562	-2.26362
Fenthion	ENSMUSG00000030650	0.016693	-2.10526
Fenthion	ENSMUSG00000030659	0.000625	-2.10777
Fenthion	ENSMUSG00000030677	0.001474	2.43002
Fenthion	ENSMUSG00000030682	0.001072	3.07445
Fenthion	ENSMUSG00000030701	5.78e-06	-2.34125
Fenthion	ENSMUSG00000030724	0.001036	-3.04073
Fenthion	ENSMUSG00000030772	0.000125	-4.22024
Fenthion	ENSMUSG00000030804	1.8e-05	3.03004
Fenthion	ENSMUSG00000030827	0.004201	2.3442
Fenthion	ENSMUSG00000030852	2.17e-06	-2.20851
Fenthion	ENSMUSG00000030862	1.31e-07	9.4156
Fenthion	ENSMUSG00000030867	3.1e-07	4.67089
Fenthion	ENSMUSG00000030882	0.000125	-2.08944
Fenthion	ENSMUSG00000030945	6.33e-06	-2.23143
Fenthion	ENSMUSG00000031059	0.002763	-2.03751
Fenthion	ENSMUSG00000031143	0.000115	-4.6315
Fenthion	ENSMUSG00000031145	0.000426	-2.84396
Fenthion	ENSMUSG00000031147	5.16e-06	-2.7103
Fenthion	ENSMUSG00000031156	1.43e-10	-2.00209
Fenthion	ENSMUSG00000031271	0.004301	2.27534
Fenthion	ENSMUSG00000031278	0.006702	2.25844
Fenthion	ENSMUSG00000031292	7.75e-05	-2.51703
Fenthion	ENSMUSG00000031304	9.19e-06	2.2241
Fenthion	ENSMUSG00000031320	2.84e-08	3.04017
Fenthion	ENSMUSG00000031360	0.002005	-2.19507
Fenthion	ENSMUSG00000031451	0.015071	-2.01032
Fenthion	ENSMUSG00000031482	0.000874	-3.01846
Fenthion	ENSMUSG00000031527	0.000345	-2.11763
Fenthion	ENSMUSG00000031535	0.013266	-2.10317
Fenthion	ENSMUSG00000031570	3.31e-07	2.53961
Fenthion	ENSMUSG00000031596	0.000199	-2.33529
Fenthion	ENSMUSG00000031605	0.001533	2.29029
Fenthion	ENSMUSG00000031608	2.38e-06	-2.46983
Fenthion	ENSMUSG00000031637	8.14e-05	2.42624
Fenthion	ENSMUSG00000031709	0.001972	2.6695
Fenthion	ENSMUSG00000031732	6.99e-06	-2.3684
Fenthion	ENSMUSG00000031734	0.008575	-2.27976
Fenthion	ENSMUSG00000031762	0.003136	-4.0672
Fenthion	ENSMUSG00000031765	3.41e-07	3.92517
Fenthion	ENSMUSG00000031812	2.77e-06	-2.15582
Fenthion	ENSMUSG00000031821	1.54e-12	8.21246
Fenthion	ENSMUSG00000031824	0.00211	-2.04073
Fenthion	ENSMUSG00000031828	0.016998	-2.00625
Fenthion	ENSMUSG00000031860	1.67e-06	3.17723
Fenthion	ENSMUSG00000031939	1.86e-10	2.01696
Fenthion	ENSMUSG00000031995	4.8e-07	2.41528
Fenthion	ENSMUSG00000032012	0.000407	-2.1475
Fenthion	ENSMUSG00000032014	1.19e-06	-2.54958
Fenthion	ENSMUSG00000032098	0.01247	-2.1699
Fenthion	ENSMUSG00000032180	8.16e-06	2.02521
Fenthion	ENSMUSG00000032182	3.93e-05	-2.79334
Fenthion	ENSMUSG00000032218	6.4e-08	5.50388
Fenthion	ENSMUSG00000032224	4.57e-06	3.30015
Fenthion	ENSMUSG00000032254	0.002919	2.75777
Fenthion	ENSMUSG00000032285	1.89e-06	2.06456
Fenthion	ENSMUSG00000032344	3.88e-05	-4.06613
Fenthion	ENSMUSG00000032413	6.41e-06	2.9632
Fenthion	ENSMUSG00000032420	0.000694	2.36409
Fenthion	ENSMUSG00000032477	2.72e-05	2.29106
Fenthion	ENSMUSG00000032492	0.000205	-2.04502
Fenthion	ENSMUSG00000032515	6.3e-05	-3.29225
Fenthion	ENSMUSG00000032540	0.003235	-2.04751
Fenthion	ENSMUSG00000032561	0.004229	-2.93814
Fenthion	ENSMUSG00000032577	5.7e-06	2.95845
Fenthion	ENSMUSG00000032578	0.000644	-3.43125
Fenthion	ENSMUSG00000032583	0.000797	2.43494
Fenthion	ENSMUSG00000032598	0.00029	-3.09592
Fenthion	ENSMUSG00000032601	5.9e-06	-2.15867
Fenthion	ENSMUSG00000032612	3.4e-05	2.6273
Fenthion	ENSMUSG00000032657	9.04e-07	3.56066
Fenthion	ENSMUSG00000032702	1.57e-08	-2.41757
Fenthion	ENSMUSG00000032715	4.6e-05	-2.55281
Fenthion	ENSMUSG00000032724	0.003574	-2.03507
Fenthion	ENSMUSG00000032737	0.011467	-2.02671
Fenthion	ENSMUSG00000032786	0.000996	4.39651
Fenthion	ENSMUSG00000032812	3.72e-06	-3.75761
Fenthion	ENSMUSG00000032846	1.45e-07	2.01801
Fenthion	ENSMUSG00000032849	4.88e-08	-3.81936
Fenthion	ENSMUSG00000032913	6.71e-06	-3.12952
Fenthion	ENSMUSG00000032985	0.000583	-2.74052
Fenthion	ENSMUSG00000033107	0.000228	-2.05335
Fenthion	ENSMUSG00000033209	0.000687	2.25168
Fenthion	ENSMUSG00000033233	6.43e-06	-3.93278
Fenthion	ENSMUSG00000033326	0.009943	-2.05121
Fenthion	ENSMUSG00000033350	3.96e-06	-4.20247
Fenthion	ENSMUSG00000033454	1.39e-05	-2.69286
Fenthion	ENSMUSG00000033470	0.011944	-2.57081
Fenthion	ENSMUSG00000033502	0.007239	2.11012
Fenthion	ENSMUSG00000033540	2.1e-11	6.35478
Fenthion	ENSMUSG00000033585	4.3e-06	2.13991
Fenthion	ENSMUSG00000033618	3.34e-05	-3.18456
Fenthion	ENSMUSG00000033676	5.79e-05	-2.16812
Fenthion	ENSMUSG00000033705	0.000453	2.11379
Fenthion	ENSMUSG00000033706	0.000391	-2.89669
Fenthion	ENSMUSG00000033819	0.000253	-3.90885
Fenthion	ENSMUSG00000033863	6.73e-07	-2.18189
Fenthion	ENSMUSG00000033882	2.24e-08	6.93143
Fenthion	ENSMUSG00000033900	4.26e-08	-5.51396
Fenthion	ENSMUSG00000033902	4.76e-07	-3.1271
Fenthion	ENSMUSG00000033940	0.003585	2.05042
Fenthion	ENSMUSG00000033961	1.17e-06	2.32722
Fenthion	ENSMUSG00000034006	1.22e-06	-2.30919
Fenthion	ENSMUSG00000034007	0.003388	-2.60906
Fenthion	ENSMUSG00000034028	2.77e-08	-2.85104
Fenthion	ENSMUSG00000034032	4.01e-06	-3.58137
Fenthion	ENSMUSG00000034037	5.78e-08	-3.66235
Fenthion	ENSMUSG00000034055	3.89e-05	-3.72198
Fenthion	ENSMUSG00000034083	0.000733	2.09925
Fenthion	ENSMUSG00000034121	0.001701	-2.34186
Fenthion	ENSMUSG00000034187	4.99e-05	-2.68663
Fenthion	ENSMUSG00000034205	0.000772	2.43012
Fenthion	ENSMUSG00000034243	7.13e-08	-2.18054
Fenthion	ENSMUSG00000034329	1.32e-06	-2.16655
Fenthion	ENSMUSG00000034438	0.007619	-2.13744
Fenthion	ENSMUSG00000034557	7.26e-06	-2.52536
Fenthion	ENSMUSG00000034586	7.63e-06	2.39224
Fenthion	ENSMUSG00000034602	2.72e-07	-2.00856
Fenthion	ENSMUSG00000034645	0.021775	2.11343
Fenthion	ENSMUSG00000034685	0.000127	2.08877
Fenthion	ENSMUSG00000034751	5.36e-05	-2.02265
Fenthion	ENSMUSG00000034757	0.000504	-3.85103
Fenthion	ENSMUSG00000034785	5.79e-10	-2.84865
Fenthion	ENSMUSG00000034793	0.000589	2.12405
Fenthion	ENSMUSG00000034810	0.019243	-2.27562
Fenthion	ENSMUSG00000034855	1.19e-06	2.74735
Fenthion	ENSMUSG00000034863	0.002453	2.33418
Fenthion	ENSMUSG00000035000	0.001073	-2.4102
Fenthion	ENSMUSG00000035004	4.88e-05	-4.52772
Fenthion	ENSMUSG00000035112	0.03723	-2.64729
Fenthion	ENSMUSG00000035183	3.38e-06	-2.31306
Fenthion	ENSMUSG00000035186	0.000573	3.12736
Fenthion	ENSMUSG00000035275	6.93e-05	3.13412
Fenthion	ENSMUSG00000035385	0.000751	3.67868
Fenthion	ENSMUSG00000035455	0.00036	2.41112
Fenthion	ENSMUSG00000035509	0.000251	-2.48498
Fenthion	ENSMUSG00000035540	4.17e-06	-3.21255
Fenthion	ENSMUSG00000035566	0.001911	-2.52305
Fenthion	ENSMUSG00000035620	8.85e-05	-3.70014
Fenthion	ENSMUSG00000035683	1.76e-06	3.86791
Fenthion	ENSMUSG00000035686	0.001075	2.18292
Fenthion	ENSMUSG00000035711	0.003271	2.20495
Fenthion	ENSMUSG00000035759	0.000239	-2.10312
Fenthion	ENSMUSG00000035828	6.54e-07	-2.67198
Fenthion	ENSMUSG00000035836	3.27e-05	-4.56329
Fenthion	ENSMUSG00000035863	0.000177	2.07759
Fenthion	ENSMUSG00000035936	1.98e-07	-2.14709
Fenthion	ENSMUSG00000035944	4.96e-06	-2.87848
Fenthion	ENSMUSG00000035969	0.000263	2.04527
Fenthion	ENSMUSG00000035992	0.001797	-2.37634
Fenthion	ENSMUSG00000036078	0.000335	-2.70625
Fenthion	ENSMUSG00000036110	1.32e-06	2.22623
Fenthion	ENSMUSG00000036120	1.09e-05	2.54786
Fenthion	ENSMUSG00000036273	1.27e-07	-2.12207
Fenthion	ENSMUSG00000036282	2.6e-09	5.28827
Fenthion	ENSMUSG00000036362	2.01e-05	-4.77513
Fenthion	ENSMUSG00000036381	0.005741	-2.14222
Fenthion	ENSMUSG00000036390	0.000153	-2.43944
Fenthion	ENSMUSG00000036432	8.66e-09	2.20881
Fenthion	ENSMUSG00000036698	0.006421	-2.03799
Fenthion	ENSMUSG00000036733	0.009087	-2.11313
Fenthion	ENSMUSG00000036737	5.58e-07	2.27851
Fenthion	ENSMUSG00000036764	4.25e-06	-3.0282
Fenthion	ENSMUSG00000036768	0.003942	2.30066
Fenthion	ENSMUSG00000036777	0.000524	2.06346
Fenthion	ENSMUSG00000036825	0.000726	-2.27221
Fenthion	ENSMUSG00000036916	0.004884	-2.07326
Fenthion	ENSMUSG00000036944	2.33e-05	3.01108
Fenthion	ENSMUSG00000037053	0.000335	-2.14016
Fenthion	ENSMUSG00000037071	0.000128	2.22438
Fenthion	ENSMUSG00000037169	0.001597	-2.69741
Fenthion	ENSMUSG00000037204	1.28e-07	-2.43804
Fenthion	ENSMUSG00000037206	1.59e-05	2.97927
Fenthion	ENSMUSG00000037225	4.83e-06	19.2088
Fenthion	ENSMUSG00000037270	5.51e-06	-2.08394
Fenthion	ENSMUSG00000037287	6.99e-06	-3.74776
Fenthion	ENSMUSG00000037325	0.000386	-2.12952
Fenthion	ENSMUSG00000037349	9.11e-05	-2.41825
Fenthion	ENSMUSG00000037408	1.62e-08	-2.39338
Fenthion	ENSMUSG00000037410	0.00057	-2.51961
Fenthion	ENSMUSG00000037447	0.006056	-2.24728
Fenthion	ENSMUSG00000037455	0.000848	-2.00222
Fenthion	ENSMUSG00000037583	0.000491	-2.53002
Fenthion	ENSMUSG00000037606	1.61e-09	4.37035
Fenthion	ENSMUSG00000037703	3.07e-07	-3.99005
Fenthion	ENSMUSG00000037709	0.006462	-2.31067
Fenthion	ENSMUSG00000037712	0.004684	-2.50137
Fenthion	ENSMUSG00000037795	9.19e-05	-2.3479
Fenthion	ENSMUSG00000037805	2.07e-05	-2.70466
Fenthion	ENSMUSG00000037922	0.006162	-2.55119
Fenthion	ENSMUSG00000037957	0.010579	-2.17986
Fenthion	ENSMUSG00000038002	1.88e-08	7.36528
Fenthion	ENSMUSG00000038034	2.54e-06	2.77915
Fenthion	ENSMUSG00000038150	6.83e-05	-2.03308
Fenthion	ENSMUSG00000038174	0.000229	-2.84406
Fenthion	ENSMUSG00000038256	0.000407	-2.48425
Fenthion	ENSMUSG00000038291	2.99e-06	-2.20616
Fenthion	ENSMUSG00000038369	0.00012	-3.18686
Fenthion	ENSMUSG00000038415	1.73e-05	-6.09523
Fenthion	ENSMUSG00000038500	6.65e-06	-2.48611
Fenthion	ENSMUSG00000038517	2.58e-07	2.24138
Fenthion	ENSMUSG00000038543	1.62e-08	2.45264
Fenthion	ENSMUSG00000038599	2.1e-06	-7.85633
Fenthion	ENSMUSG00000038618	2.15e-06	-2.45166
Fenthion	ENSMUSG00000038700	0.000124	-2.03356
Fenthion	ENSMUSG00000038745	0.000116	-2.32241
Fenthion	ENSMUSG00000038759	7.8e-07	-2.26295
Fenthion	ENSMUSG00000038768	0.004822	2.01851
Fenthion	ENSMUSG00000038943	0.00036	2.67888
Fenthion	ENSMUSG00000038967	3.21e-05	-2.36045
Fenthion	ENSMUSG00000038982	0.001012	-2.52197
Fenthion	ENSMUSG00000039048	6.01e-08	-2.20847
Fenthion	ENSMUSG00000039116	0.002696	-2.21672
Fenthion	ENSMUSG00000039117	3.51e-06	-3.12458
Fenthion	ENSMUSG00000039187	0.000276	3.81995
Fenthion	ENSMUSG00000039195	1.93e-05	-3.09843
Fenthion	ENSMUSG00000039220	0.000851	2.68523
Fenthion	ENSMUSG00000039263	6.19e-08	-2.30085
Fenthion	ENSMUSG00000039270	5.71e-05	-3.74484
Fenthion	ENSMUSG00000039345	6.96e-05	-2.18084
Fenthion	ENSMUSG00000039347	0.000223	-2.34695
Fenthion	ENSMUSG00000039357	1.94e-07	2.56983
Fenthion	ENSMUSG00000039474	0.0001	4.42218
Fenthion	ENSMUSG00000039621	1.62e-06	-2.98697
Fenthion	ENSMUSG00000039740	0.0056	2.02098
Fenthion	ENSMUSG00000039765	1.55e-05	-3.73014
Fenthion	ENSMUSG00000039910	0.000359	-3.51789
Fenthion	ENSMUSG00000039942	0.001312	-2.29214
Fenthion	ENSMUSG00000039953	0.000441	-2.54252
Fenthion	ENSMUSG00000039958	2.89e-06	2.45316
Fenthion	ENSMUSG00000039959	0.00014	-2.02264
Fenthion	ENSMUSG00000039981	0.000133	-2.12963
Fenthion	ENSMUSG00000039994	4.44e-06	2.23801
Fenthion	ENSMUSG00000040061	0.021708	-2.06122
Fenthion	ENSMUSG00000040093	9.8e-06	-5.4858
Fenthion	ENSMUSG00000040121	0.001678	-2.03344
Fenthion	ENSMUSG00000040249	3.43e-07	-2.0482
Fenthion	ENSMUSG00000040260	1.45e-05	2.08933
Fenthion	ENSMUSG00000040263	0.000312	-2.89067
Fenthion	ENSMUSG00000040270	0.000409	2.48043
Fenthion	ENSMUSG00000040350	0.003091	2.51051
Fenthion	ENSMUSG00000040383	5.73e-05	-2.63709
Fenthion	ENSMUSG00000040441	0.000955	2.20946
Fenthion	ENSMUSG00000040471	0.017513	-2.47774
Fenthion	ENSMUSG00000040505	0.004613	-2.08202
Fenthion	ENSMUSG00000040522	1.58e-07	-2.06722
Fenthion	ENSMUSG00000040592	1.66e-07	5.23981
Fenthion	ENSMUSG00000040688	0.000373	3.37189
Fenthion	ENSMUSG00000040699	6.33e-06	-2.52798
Fenthion	ENSMUSG00000040740	3.81e-05	-2.91651
Fenthion	ENSMUSG00000040767	0.000153	-2.86977
Fenthion	ENSMUSG00000040813	1.14e-06	-2.01371
Fenthion	ENSMUSG00000040841	0.002991	-2.11246
Fenthion	ENSMUSG00000040848	0.018751	-2.15485
Fenthion	ENSMUSG00000040891	3.69e-07	2.09543
Fenthion	ENSMUSG00000041044	5.55e-09	-2.36224
Fenthion	ENSMUSG00000041079	0.000134	-2.68011
Fenthion	ENSMUSG00000041096	0.003031	3.525
Fenthion	ENSMUSG00000041135	2.47e-07	-4.93737
Fenthion	ENSMUSG00000041147	0.000137	-2.02484
Fenthion	ENSMUSG00000041161	0.000549	-2.29411
Fenthion	ENSMUSG00000041215	0.031152	-2.10148
Fenthion	ENSMUSG00000041268	6.59e-10	-2.35632
Fenthion	ENSMUSG00000041293	7.09e-06	2.129
Fenthion	ENSMUSG00000041324	0.000747	2.00613
Fenthion	ENSMUSG00000041431	3e-05	6.55262
Fenthion	ENSMUSG00000041482	0.001919	2.16331
Fenthion	ENSMUSG00000041491	0.00031	2.26231
Fenthion	ENSMUSG00000041540	8.6e-07	-2.04814
Fenthion	ENSMUSG00000041594	5.84e-05	-2.32422
Fenthion	ENSMUSG00000041653	0.001565	2.67755
Fenthion	ENSMUSG00000041671	3.37e-07	4.69255
Fenthion	ENSMUSG00000041688	1.63e-05	-2.58519
Fenthion	ENSMUSG00000041698	9.9e-07	-3.94046
Fenthion	ENSMUSG00000041750	1.59e-05	2.36249
Fenthion	ENSMUSG00000041765	0.00036	-2.31926
Fenthion	ENSMUSG00000041775	0.013531	-2.11487
Fenthion	ENSMUSG00000041815	1.19e-06	3.0126
Fenthion	ENSMUSG00000041926	0.001105	2.09573
Fenthion	ENSMUSG00000041966	1.57e-08	-2.15299
Fenthion	ENSMUSG00000041992	0.000458	-2.45837
Fenthion	ENSMUSG00000042178	5.9e-05	-2.14843
Fenthion	ENSMUSG00000042215	6.34e-08	3.29542
Fenthion	ENSMUSG00000042216	0.000833	3.0383
Fenthion	ENSMUSG00000042246	1.4e-05	2.27292
Fenthion	ENSMUSG00000042248	0.000621	2.15358
Fenthion	ENSMUSG00000042328	1.13e-05	-4.72642
Fenthion	ENSMUSG00000042340	0.00291	-2.49772
Fenthion	ENSMUSG00000042354	5.95e-11	11.37
Fenthion	ENSMUSG00000042379	6.98e-05	-5.27954
Fenthion	ENSMUSG00000042380	1.75e-05	2.08748
Fenthion	ENSMUSG00000042419	6.58e-05	2.41824
Fenthion	ENSMUSG00000042426	0.003943	2.0927
Fenthion	ENSMUSG00000042439	7.33e-07	-2.14604
Fenthion	ENSMUSG00000042650	2.01e-05	-2.52392
Fenthion	ENSMUSG00000042842	1.83e-06	-3.30623
Fenthion	ENSMUSG00000042851	2.56e-08	-2.22929
Fenthion	ENSMUSG00000042992	0.039026	-2.00007
Fenthion	ENSMUSG00000043013	0.00089	6.57723
Fenthion	ENSMUSG00000043067	0.000345	-2.12756
Fenthion	ENSMUSG00000043091	1.85e-05	-2.59353
Fenthion	ENSMUSG00000043251	9.93e-07	2.09956
Fenthion	ENSMUSG00000043257	0.002414	-2.13366
Fenthion	ENSMUSG00000043263	0.00012	-2.7427
Fenthion	ENSMUSG00000043648	3.36e-05	2.15484
Fenthion	ENSMUSG00000044030	0.001334	2.39201
Fenthion	ENSMUSG00000044086	0.00094	2.81051
Fenthion	ENSMUSG00000044092	0.022064	-2.73478
Fenthion	ENSMUSG00000044098	1.91e-06	3.72279
Fenthion	ENSMUSG00000044134	5.76e-05	-4.23495
Fenthion	ENSMUSG00000044167	0.00032	-2.06037
Fenthion	ENSMUSG00000044199	0.0006	2.68986
Fenthion	ENSMUSG00000044206	0.000766	-2.65174
Fenthion	ENSMUSG00000044308	3.13e-07	-2.58007
Fenthion	ENSMUSG00000044377	3.96e-06	-2.10003
Fenthion	ENSMUSG00000044408	0.000133	-2.00047
Fenthion	ENSMUSG00000044447	0.000137	-2.16934
Fenthion	ENSMUSG00000044456	1.34e-08	-2.86517
Fenthion	ENSMUSG00000044609	1.98e-06	-4.61682
Fenthion	ENSMUSG00000044636	0.003626	2.01738
Fenthion	ENSMUSG00000044674	0.000777	2.12614
Fenthion	ENSMUSG00000044734	0.000114	2.98423
Fenthion	ENSMUSG00000044952	0.001989	-2.04465
Fenthion	ENSMUSG00000045328	2.05e-09	6.45994
Fenthion	ENSMUSG00000045382	0.000504	2.14356
Fenthion	ENSMUSG00000045409	8.31e-09	2.42836
Fenthion	ENSMUSG00000045410	6.11e-07	-2.03922
Fenthion	ENSMUSG00000045411	2.36e-05	2.03521
Fenthion	ENSMUSG00000045414	1.2e-06	2.38925
Fenthion	ENSMUSG00000045455	1.82e-05	-2.04237
Fenthion	ENSMUSG00000045503	0.00045	-2.08069
Fenthion	ENSMUSG00000045664	0.0015	-2.07219
Fenthion	ENSMUSG00000045757	2.87e-07	3.34443
Fenthion	ENSMUSG00000045775	0.020733	2.22785
Fenthion	ENSMUSG00000045790	0.002407	-2.53762
Fenthion	ENSMUSG00000045868	2.96e-05	-2.13802
Fenthion	ENSMUSG00000046056	0.020584	-3.0004
Fenthion	ENSMUSG00000046079	8.62e-06	-2.20631
Fenthion	ENSMUSG00000046159	0.000165	-4.01929
Fenthion	ENSMUSG00000046160	0.001073	2.62128
Fenthion	ENSMUSG00000046169	2.96e-07	-3.39732
Fenthion	ENSMUSG00000046229	9.23e-07	-2.49804
Fenthion	ENSMUSG00000046245	1.84e-05	-2.19241
Fenthion	ENSMUSG00000046324	4.16e-05	-2.96407
Fenthion	ENSMUSG00000046432	1.17e-09	2.5581
Fenthion	ENSMUSG00000046532	0.044513	2.11026
Fenthion	ENSMUSG00000046605	0.018682	-2.412
Fenthion	ENSMUSG00000046688	6.77e-07	-3.37878
Fenthion	ENSMUSG00000046691	0.005392	-2.74158
Fenthion	ENSMUSG00000046753	2.31e-05	2.3648
Fenthion	ENSMUSG00000046785	0.006422	-2.0391
Fenthion	ENSMUSG00000046805	0.003938	-2.05513
Fenthion	ENSMUSG00000046909	8.35e-06	2.00779
Fenthion	ENSMUSG00000046916	2.95e-06	-2.03967
Fenthion	ENSMUSG00000047090	0.000673	2.39919
Fenthion	ENSMUSG00000047222	3e-05	-6.29818
Fenthion	ENSMUSG00000047250	2.77e-08	8.9062
Fenthion	ENSMUSG00000047407	0.004356	2.45164
Fenthion	ENSMUSG00000047409	4.66e-06	-2.41854
Fenthion	ENSMUSG00000047496	0.003301	-2.74557
Fenthion	ENSMUSG00000047497	6.55e-05	-2.47676
Fenthion	ENSMUSG00000047810	0.000609	-3.85584
Fenthion	ENSMUSG00000047822	0.010327	2.35846
Fenthion	ENSMUSG00000047909	7.23e-11	2.04197
Fenthion	ENSMUSG00000047945	5.6e-06	-3.06118
Fenthion	ENSMUSG00000048087	6.85e-06	-3.75935
Fenthion	ENSMUSG00000048218	1.57e-08	2.92002
Fenthion	ENSMUSG00000048538	3.45e-05	-2.7137
Fenthion	ENSMUSG00000048546	6.59e-05	-2.78213
Fenthion	ENSMUSG00000048706	6.58e-05	3.07043
Fenthion	ENSMUSG00000049037	0.000587	-2.15303
Fenthion	ENSMUSG00000049090	6.06e-08	-2.24776
Fenthion	ENSMUSG00000049103	4.53e-06	2.18522
Fenthion	ENSMUSG00000049300	1.07e-06	2.10836
Fenthion	ENSMUSG00000049404	0.001046	-2.02525
Fenthion	ENSMUSG00000049539	4.38e-07	3.66106
Fenthion	ENSMUSG00000049625	4.54e-06	2.22851
Fenthion	ENSMUSG00000049907	0.002244	-2.01926
Fenthion	ENSMUSG00000049985	0.000199	2.65238
Fenthion	ENSMUSG00000050002	0.002929	2.09296
Fenthion	ENSMUSG00000050097	4.26e-06	-2.64239
Fenthion	ENSMUSG00000050107	1.32e-05	2.11015
Fenthion	ENSMUSG00000050229	6.19e-05	-2.14095
Fenthion	ENSMUSG00000050335	2.35e-07	2.3985
Fenthion	ENSMUSG00000050394	4.42e-08	2.63982
Fenthion	ENSMUSG00000050410	0.014182	2.24726
Fenthion	ENSMUSG00000050549	0.044543	-2.25952
Fenthion	ENSMUSG00000050565	0.00109	-2.89961
Fenthion	ENSMUSG00000050663	0.000444	-2.68465
Fenthion	ENSMUSG00000050668	2.85e-09	2.00727
Fenthion	ENSMUSG00000050721	3.42e-09	6.74247
Fenthion	ENSMUSG00000050786	1.26e-06	-2.33863
Fenthion	ENSMUSG00000050812	1.47e-09	-2.22664
Fenthion	ENSMUSG00000050947	8.85e-08	2.52321
Fenthion	ENSMUSG00000051154	2.78e-05	-2.42574
Fenthion	ENSMUSG00000051232	0.001475	2.56811
Fenthion	ENSMUSG00000051278	1.72e-05	2.422
Fenthion	ENSMUSG00000051339	0.00396	-2.08431
Fenthion	ENSMUSG00000052299	0.000157	-2.8684
Fenthion	ENSMUSG00000052305	0.012291	-2.18802
Fenthion	ENSMUSG00000052544	0.001338	-2.08021
Fenthion	ENSMUSG00000052726	4.93e-06	3.77778
Fenthion	ENSMUSG00000052776	0.000392	-2.25468
Fenthion	ENSMUSG00000052821	8.37e-06	4.84047
Fenthion	ENSMUSG00000052837	0.001722	-2.13969
Fenthion	ENSMUSG00000052889	0.004476	-2.95062
Fenthion	ENSMUSG00000052911	0.013289	-2.48277
Fenthion	ENSMUSG00000052914	2.98e-05	-2.13033
Fenthion	ENSMUSG00000052981	6.79e-06	3.72145
Fenthion	ENSMUSG00000053113	0.000576	-5.2834
Fenthion	ENSMUSG00000053137	2.85e-09	4.37485
Fenthion	ENSMUSG00000053279	0.000407	-2.67001
Fenthion	ENSMUSG00000053414	0.009266	-2.64104
Fenthion	ENSMUSG00000053559	5.37e-05	-2.24851
Fenthion	ENSMUSG00000054277	0.00064	-2.02136
Fenthion	ENSMUSG00000054321	4.69e-10	4.00608
Fenthion	ENSMUSG00000054385	0.006169	2.64558
Fenthion	ENSMUSG00000054455	0.011752	-2.03929
Fenthion	ENSMUSG00000054519	0.01915	-2.2594
Fenthion	ENSMUSG00000054659	4.69e-08	-2.27207
Fenthion	ENSMUSG00000054720	3.79e-09	-4.79261
Fenthion	ENSMUSG00000054766	0.007412	-3.59781
Fenthion	ENSMUSG00000054770	4.07e-07	-2.66728
Fenthion	ENSMUSG00000054967	8.29e-07	-2.05482
Fenthion	ENSMUSG00000055254	3.88e-05	-7.73922
Fenthion	ENSMUSG00000055320	8.54e-07	2.06301
Fenthion	ENSMUSG00000055491	2.51e-05	2.07744
Fenthion	ENSMUSG00000055653	0.000107	-3.5351
Fenthion	ENSMUSG00000055884	3.91e-05	2.11616
Fenthion	ENSMUSG00000056071	0.022887	2.708
Fenthion	ENSMUSG00000056476	0.000447	-2.28294
Fenthion	ENSMUSG00000056492	5.78e-06	-3.86858
Fenthion	ENSMUSG00000056498	2.62e-08	6.71465
Fenthion	ENSMUSG00000056724	0.000288	-2.36498
Fenthion	ENSMUSG00000056812	0.0039	2.75963
Fenthion	ENSMUSG00000056978	0.00608	3.52414
Fenthion	ENSMUSG00000057101	1.38e-06	-2.25721
Fenthion	ENSMUSG00000057103	0.000946	-2.02447
Fenthion	ENSMUSG00000057135	0.009578	2.31633
Fenthion	ENSMUSG00000057177	0.000569	2.12707
Fenthion	ENSMUSG00000057342	0.000134	-2.99682
Fenthion	ENSMUSG00000057409	0.000181	2.15857
Fenthion	ENSMUSG00000057425	0.010103	-2.32003
Fenthion	ENSMUSG00000057440	0.000106	2.25519
Fenthion	ENSMUSG00000057691	5.51e-05	-2.4154
Fenthion	ENSMUSG00000057836	0.003068	-4.42676
Fenthion	ENSMUSG00000057933	0.005239	-2.20812
Fenthion	ENSMUSG00000058057	0.031028	-2.02636
Fenthion	ENSMUSG00000058064	0.016995	2.07829
Fenthion	ENSMUSG00000058260	0.002808	2.32285
Fenthion	ENSMUSG00000058427	0.015767	2.1456
Fenthion	ENSMUSG00000058454	1.88e-05	-2.01715
Fenthion	ENSMUSG00000058579	0.000448	-3.08404
Fenthion	ENSMUSG00000058833	0.000481	-2.09415
Fenthion	ENSMUSG00000058900	0.00159	-2.49809
Fenthion	ENSMUSG00000059013	0.000296	-2.26209
Fenthion	ENSMUSG00000059173	1.41e-06	-2.01046
Fenthion	ENSMUSG00000059325	0.024884	-2.73972
Fenthion	ENSMUSG00000059409	0.000367	-2.90118
Fenthion	ENSMUSG00000059474	0.000589	-2.01337
Fenthion	ENSMUSG00000059883	0.000245	-3.60664
Fenthion	ENSMUSG00000060038	5.99e-05	-2.5178
Fenthion	ENSMUSG00000060063	1.04e-06	2.1276
Fenthion	ENSMUSG00000060166	0.001429	2.11958
Fenthion	ENSMUSG00000060519	0.000848	-2.03083
Fenthion	ENSMUSG00000060560	8.57e-05	-3.55833
Fenthion	ENSMUSG00000060777	0.04962	-2.47483
Fenthion	ENSMUSG00000060950	0.000194	2.69654
Fenthion	ENSMUSG00000061024	4.55e-05	2.52217
Fenthion	ENSMUSG00000061080	0.001627	2.22275
Fenthion	ENSMUSG00000061086	6.61e-08	2.34183
Fenthion	ENSMUSG00000061132	0.001193	-3.13657
Fenthion	ENSMUSG00000061143	1.59e-06	-2.43904
Fenthion	ENSMUSG00000061540	0.036222	-5.08827
Fenthion	ENSMUSG00000061601	3.67e-06	-2.65515
Fenthion	ENSMUSG00000061718	6.68e-09	8.07843
Fenthion	ENSMUSG00000061959	6.57e-05	3.50183
Fenthion	ENSMUSG00000062054	0.011651	-2.00391
Fenthion	ENSMUSG00000062169	2.17e-05	-2.89552
Fenthion	ENSMUSG00000062373	4.37e-05	2.15428
Fenthion	ENSMUSG00000062376	4.06e-05	3.52912
Fenthion	ENSMUSG00000062510	0.000805	2.47568
Fenthion	ENSMUSG00000062826	0.021947	-2.45723
Fenthion	ENSMUSG00000062980	7.83e-08	-3.8088
Fenthion	ENSMUSG00000062991	0.000491	-2.2958
Fenthion	ENSMUSG00000062997	2.24e-08	-4.41826
Fenthion	ENSMUSG00000063001	0.002992	-2.17531
Fenthion	ENSMUSG00000063011	0.000476	-3.17128
Fenthion	ENSMUSG00000063052	0.009934	-2.96007
Fenthion	ENSMUSG00000063611	0.01676	-2.65905
Fenthion	ENSMUSG00000063800	0.003779	-2.17453
Fenthion	ENSMUSG00000063838	0.000191	2.67783
Fenthion	ENSMUSG00000063889	7.8e-07	2.38992
Fenthion	ENSMUSG00000063975	4.7e-11	-5.14108
Fenthion	ENSMUSG00000064127	0.000243	-3.47807
Fenthion	ENSMUSG00000064264	1.53e-05	-2.64064
Fenthion	ENSMUSG00000064267	8.63e-06	2.03595
Fenthion	ENSMUSG00000064368	6.94e-06	3.47491
Fenthion	ENSMUSG00000066072	6.37e-06	11.8679
Fenthion	ENSMUSG00000066196	0.000199	3.7374
Fenthion	ENSMUSG00000066361	0.00012	-3.4629
Fenthion	ENSMUSG00000066415	1.14e-07	-2.08435
Fenthion	ENSMUSG00000066829	2.7e-05	-2.08434
Fenthion	ENSMUSG00000066900	8.02e-10	-2.58711
Fenthion	ENSMUSG00000067144	0.000108	-2.45632
Fenthion	ENSMUSG00000067149	0.038237	-3.07276
Fenthion	ENSMUSG00000067219	0.000119	4.88217
Fenthion	ENSMUSG00000067653	0.008224	-2.21556
Fenthion	ENSMUSG00000067780	1.69e-06	3.3557
Fenthion	ENSMUSG00000068036	5.58e-07	-2.86465
Fenthion	ENSMUSG00000068101	1.19e-06	2.39616
Fenthion	ENSMUSG00000068196	0.036196	-2.49579
Fenthion	ENSMUSG00000068220	8.02e-10	2.70569
Fenthion	ENSMUSG00000068747	3.83e-06	-2.46654
Fenthion	ENSMUSG00000068855	6.08e-05	3.2343
Fenthion	ENSMUSG00000068876	5.54e-07	-2.1516
Fenthion	ENSMUSG00000068969	3.3e-08	2.18389
Fenthion	ENSMUSG00000069196	0.000518	3.11783
Fenthion	ENSMUSG00000069273	0.000122	2.1506
Fenthion	ENSMUSG00000069456	5.91e-06	2.55869
Fenthion	ENSMUSG00000069601	0.001751	-2.36254
Fenthion	ENSMUSG00000069729	2.62e-08	-4.60138
Fenthion	ENSMUSG00000069744	4.15e-05	-2.35399
Fenthion	ENSMUSG00000069917	0.004793	-2.17394
Fenthion	ENSMUSG00000070003	0.003086	2.29564
Fenthion	ENSMUSG00000070305	2.37e-05	4.24098
Fenthion	ENSMUSG00000070360	2.88e-10	-3.65001
Fenthion	ENSMUSG00000070427	0.001707	-3.74239
Fenthion	ENSMUSG00000070639	4.83e-07	-3.85213
Fenthion	ENSMUSG00000071252	0.003014	-2.15545
Fenthion	ENSMUSG00000071713	0.014093	-2.05066
Fenthion	ENSMUSG00000071722	0.011004	-2.00839
Fenthion	ENSMUSG00000072214	2.37e-06	25.4921
Fenthion	ENSMUSG00000072258	2.24e-08	2.10195
Fenthion	ENSMUSG00000072640	1.47e-07	-2.11219
Fenthion	ENSMUSG00000072694	0.000669	2.7308
Fenthion	ENSMUSG00000072770	3.7e-05	2.35254
Fenthion	ENSMUSG00000072963	7.27e-09	6.48036
Fenthion	ENSMUSG00000072972	9.58e-06	-5.49979
Fenthion	ENSMUSG00000072974	2.98e-06	-2.43493
Fenthion	ENSMUSG00000073096	1.23e-12	4.65739
Fenthion	ENSMUSG00000073102	0.001863	-2.06587
Fenthion	ENSMUSG00000073125	0.046388	-2.77361
Fenthion	ENSMUSG00000073402	0.001152	-2.14258
Fenthion	ENSMUSG00000073434	2.15e-06	2.13448
Fenthion	ENSMUSG00000073491	0.000354	-2.22574
Fenthion	ENSMUSG00000073559	0.005844	-2.22069
Fenthion	ENSMUSG00000073643	5.02e-10	3.37807
Fenthion	ENSMUSG00000073684	0.004216	2.06855
Fenthion	ENSMUSG00000074141	0.00634	-2.216
Fenthion	ENSMUSG00000074277	7.48e-09	-2.78911
Fenthion	ENSMUSG00000074406	5.19e-07	-2.16286
Fenthion	ENSMUSG00000074417	0.000797	2.09841
Fenthion	ENSMUSG00000074500	3.62e-05	-2.27058
Fenthion	ENSMUSG00000074519	4.45e-05	2.78745
Fenthion	ENSMUSG00000074622	1.18e-06	-5.52087
Fenthion	ENSMUSG00000074634	1.31e-06	4.01537
Fenthion	ENSMUSG00000074649	1.88e-05	-2.28994
Fenthion	ENSMUSG00000074665	0.000208	5.26071
Fenthion	ENSMUSG00000074749	0.001554	-2.21405
Fenthion	ENSMUSG00000074793	2.08e-05	-2.60948
Fenthion	ENSMUSG00000074862	1.59e-06	2.38436
Fenthion	ENSMUSG00000074918	3.89e-05	-2.51083
Fenthion	ENSMUSG00000075273	4.04e-07	-4.72255
Fenthion	ENSMUSG00000075420	0.000159	2.29262
Fenthion	ENSMUSG00000076577	0.037752	-2.19042
Fenthion	ENSMUSG00000076609	0.035432	-2.18727
Fenthion	ENSMUSG00000076613	2.15e-05	-12.7706
Fenthion	ENSMUSG00000076617	3.36e-05	-3.76399
Fenthion	ENSMUSG00000078193	2.18e-07	5.83638
Fenthion	ENSMUSG00000078451	0.004481	-2.55243
Fenthion	ENSMUSG00000078452	2.49e-07	2.477
Fenthion	ENSMUSG00000078566	0.000167	3.98998
Fenthion	ENSMUSG00000078572	1.15e-07	-2.33361
Fenthion	ENSMUSG00000078607	4.69e-07	3.31301
Fenthion	ENSMUSG00000078616	5.76e-05	-2.79757
Fenthion	ENSMUSG00000078719	0.031647	2.22547
Fenthion	ENSMUSG00000078866	1.31e-06	3.33871
Fenthion	ENSMUSG00000078905	2.77e-08	-6.31486
Fenthion	ENSMUSG00000078922	0.000313	-2.23217
Fenthion	ENSMUSG00000078945	5.94e-05	-2.27353
Fenthion	ENSMUSG00000078994	1.39e-06	2.00858
Fenthion	ENSMUSG00000078995	3.6e-05	2.43784
Fenthion	ENSMUSG00000079110	0.000194	-2.5845
Fenthion	ENSMUSG00000079355	9.05e-05	2.67801
Fenthion	ENSMUSG00000079450	1.83e-06	2.34596
Fenthion	ENSMUSG00000079484	1.2e-06	-4.99041
Fenthion	ENSMUSG00000079495	0.000986	4.9193
Fenthion	ENSMUSG00000079507	0.000203	2.44601
Fenthion	ENSMUSG00000079553	6.53e-05	3.76836
Fenthion	ENSMUSG00000079610	0.043036	2.21309
Fenthion	ENSMUSG00000080747	0.002215	-2.24125
Fenthion	ENSMUSG00000081076	8.65e-05	3.3574
Fenthion	ENSMUSG00000081752	3.4e-08	3.7703
Fenthion	ENSMUSG00000081792	0.041698	2.17741
Fenthion	ENSMUSG00000081940	0.033808	-3.26321
Fenthion	ENSMUSG00000081968	3.46e-08	4.22439
Fenthion	ENSMUSG00000082474	0.032085	-2.83396
Fenthion	ENSMUSG00000082510	0.037977	2.27044
Fenthion	ENSMUSG00000082609	0.00291	-2.27308
Fenthion	ENSMUSG00000083086	0.006441	-2.00423
Fenthion	ENSMUSG00000083394	2.87e-07	5.12915
Fenthion	ENSMUSG00000083754	0.009911	3.60292
Fenthion	ENSMUSG00000084116	0.029171	2.06635
Fenthion	ENSMUSG00000085795	0.000185	2.66586
Fenthion	ENSMUSG00000086018	0.000401	-2.09022
Fenthion	ENSMUSG00000086040	0.000197	-2.77094
Fenthion	ENSMUSG00000087119	4.48e-09	8.66867
Fenthion	ENSMUSG00000087260	4.21e-12	10.4426
Fenthion	ENSMUSG00000089639	0.049792	-2.71896
Fenthion	ENSMUSG00000089669	1.36e-08	4.55621
Fenthion	ENSMUSG00000089694	0.007218	2.36041
Fenthion	ENSMUSG00000089808	0.021097	2.88736
Fenthion	ENSMUSG00000089906	2.53e-05	2.31334
Fenthion	ENSMUSG00000089943	3.66e-05	2.54529
Fenthion	ENSMUSG00000089961	0.048585	-2.1175
Fenthion	ENSMUSG00000090035	0.000102	-2.61547
Fenthion	ENSMUSG00000090036	1.11e-06	-2.85653
Fenthion	ENSMUSG00000090213	0.000657	2.09135
Fenthion	ENSMUSG00000090840	0.002098	2.81666
Fenthion	ENSMUSG00000090958	3.87e-06	2.59036
Fenthion	ENSMUSG00000091285	0.000121	-2.03106
Fenthion	ENSMUSG00000091680	0.01351	2.17433
Fenthion	ENSMUSG00000091955	1.32e-05	-2.00583
Fenthion	ENSMUSG00000092416	2.24e-06	2.13913
Fenthion	ENSMUSG00000092609	0.003996	2.94994
Fenthion	ENSMUSG00000093674	0.001629	-2.22295
Fenthion	ENSMUSG00000094491	6.98e-05	-2.13333
Fenthion	ENSMUSG00000094786	0.019574	2.32452
Fenthion	ENSMUSG00000094910	2.17e-06	2.61045
Fenthion	ENSMUSG00000095007	2.17e-06	-7.28769
Fenthion	ENSMUSG00000095079	0.000883	3.39335
Fenthion	ENSMUSG00000096188	1.17e-07	-5.78842
Fenthion	ENSMUSG00000096210	7.69e-05	-2.0166
Fenthion	ENSMUSG00000096361	1.62e-05	-2.02029
Fenthion	ENSMUSG00000096715	0.001652	-3.96166
Fenthion	ENSMUSG00000097439	2.03e-08	4.69158
Fenthion	ENSMUSG00000097533	1.18e-05	-2.30795
Fenthion	ENSMUSG00000097987	0.002992	-2.17531
Fenthion	ENSMUSG00000099481	4.59e-06	2.11771
Fenthion	ENSMUSG00000100078	0.003492	2.23533
Fenthion	ENSMUSG00000100679	1.13e-05	-2.43039
Fenthion	ENSMUSG00000100927	0.000285	-2.41152
Fenthion	ENSMUSG00000101652	3.77e-06	2.2654
Fenthion	ENSMUSG00000101735	2.65e-08	2.87189
Fenthion	ENSMUSG00000101972	2.67e-06	2.3389
Fenthion	ENSMUSG00000102090	0.00231	2.03684
Fenthion	ENSMUSG00000102117	0.000223	3.59236
Fenthion	ENSMUSG00000104291	2.6e-06	2.76131
Fenthion	ENSMUSG00000104777	0.000461	3.28371
Fenthion	ENSMUSG00000105504	6.34e-08	2.20099
Fenthion	ENSMUSG00000106421	3.33e-09	7.65613
Fenthion	ENSMUSG00000106534	5.45e-05	2.09893
Fenthion	ENSMUSG00000107499	3.77e-07	2.70692
Fenthion	ENSMUSG00000108022	2.24e-05	-2.84527
Fenthion	ENSMUSG00000109179	2.81e-06	2.33072
Fenthion	ENSMUSG00000109793	6.49e-06	-3.94219
Fenthion	ENSMUSG00000110104	9.83e-06	4.78436
Fenthion	ENSMUSG00000110170	0.004356	2.12691
Fenthion	ENSMUSG00000110251	0.012858	-3.82035
Fenthion	ENSMUSG00000110353	0.036992	2.33145
Fenthion	ENSMUSG00000110642	2.42e-07	2.49963
Fenthion	ENSMUSG00000110935	0.005519	5.82653
Fenthion	ENSMUSG00000111548	0.004102	5.2621
Fenthion	ENSMUSG00000111985	0.008134	-4.9676
Fenthion	ENSMUSG00000112673	1.77e-09	68.3167
Fenthion	ENSMUSG00000112693	4.47e-05	-2.39482
Fenthion	ENSMUSG00000113151	1.99e-06	-2.9163
Fenthion	ENSMUSG00000113258	0.00091	-2.46267
Fenthion	ENSMUSG00000113625	6.97e-06	-2.20685
Fenthion	ENSMUSG00000113640	3.4e-10	6.15097
Fenthion	ENSMUSG00000115463	1.15e-07	-4.85298
Fenthion	ENSMUSG00000115938	0.006441	-2.00423
Fenthion	ENSMUSG00000116079	0.004594	3.32592
Fenthion	ENSMUSG00000116547	6.53e-06	2.32667
Fenthion	ENSMUSG00000116594	2.1e-05	-4.28669
Fenthion	ENSMUSG00000116622	3.86e-05	2.23328
Fenthion	ENSMUSG00000117082	0	16.0272
Fenthion	ENSMUSG00000117202	0.001931	-2.31925
Fenthion	ENSMUSG00000117385	0.000115	2.07772
Fenthion	ENSMUSG00000117428	2.65e-08	2.87189
Fenthion	ENSMUSG00000118669	8.45e-08	-2.15184
Fenthion	ENSMUSG00002075361	6.68e-09	3.24121
Methidathion	ENSMUSG00000000058	3.53e-08	2.32814
Methidathion	ENSMUSG00000000078	1.38e-07	2.60528
Methidathion	ENSMUSG00000000204	9.93e-06	-2.68191
Methidathion	ENSMUSG00000000275	5.63e-05	-2.0601
Methidathion	ENSMUSG00000000278	9.57e-09	-3.08528
Methidathion	ENSMUSG00000000440	0.041896	2.46067
Methidathion	ENSMUSG00000000486	3.2e-05	-2.21107
Methidathion	ENSMUSG00000000682	6.67e-10	2.43682
Methidathion	ENSMUSG00000001020	1.54e-06	2.86339
Methidathion	ENSMUSG00000001025	1.13e-07	2.45557
Methidathion	ENSMUSG00000001062	5.79e-06	2.98502
Methidathion	ENSMUSG00000001131	0.007357	2.31214
Methidathion	ENSMUSG00000001166	4.58e-05	2.11832
Methidathion	ENSMUSG00000001228	3.26e-06	3.62848
Methidathion	ENSMUSG00000001281	6.11e-10	4.48852
Methidathion	ENSMUSG00000001349	0.003118	2.80796
Methidathion	ENSMUSG00000001506	5.42e-05	2.4074
Methidathion	ENSMUSG00000001672	8.26e-10	-2.73519
Methidathion	ENSMUSG00000001943	2.32e-10	2.56884
Methidathion	ENSMUSG00000001948	0.016728	2.1116
Methidathion	ENSMUSG00000001986	5.7e-06	2.05748
Methidathion	ENSMUSG00000001995	0.00245	-2.03085
Methidathion	ENSMUSG00000002289	5.78e-05	-2.09305
Methidathion	ENSMUSG00000002458	1.17e-06	2.51628
Methidathion	ENSMUSG00000002608	2.97e-05	-2.98802
Methidathion	ENSMUSG00000002844	8.64e-06	-2.1032
Methidathion	ENSMUSG00000002968	9.65e-07	2.16383
Methidathion	ENSMUSG00000003053	1.02e-13	5.36487
Methidathion	ENSMUSG00000003226	4.87e-07	-2.12401
Methidathion	ENSMUSG00000003283	9.85e-06	-2.61534
Methidathion	ENSMUSG00000003348	2.29e-08	-3.2602
Methidathion	ENSMUSG00000003500	5.13e-09	2.55679
Methidathion	ENSMUSG00000003555	4.71e-08	-3.0757
Methidathion	ENSMUSG00000003865	7.02e-06	-2.27558
Methidathion	ENSMUSG00000003948	3.98e-07	-2.06918
Methidathion	ENSMUSG00000004038	4.96e-08	2.28211
Methidathion	ENSMUSG00000004455	0.044603	2.99713
Methidathion	ENSMUSG00000004473	2.4e-06	2.9011
Methidathion	ENSMUSG00000004500	0.024041	-2.22358
Methidathion	ENSMUSG00000004609	8.02e-05	-2.45336
Methidathion	ENSMUSG00000004626	5.01e-07	-2.39088
Methidathion	ENSMUSG00000004677	1.99e-06	-3.07965
Methidathion	ENSMUSG00000004748	4.42e-06	2.2767
Methidathion	ENSMUSG00000004891	2.32e-07	2.36375
Methidathion	ENSMUSG00000005447	0.000407	-2.04266
Methidathion	ENSMUSG00000005505	1.82e-05	-2.73389
Methidathion	ENSMUSG00000005686	2.6e-10	2.03603
Methidathion	ENSMUSG00000005699	2.4e-08	-2.85816
Methidathion	ENSMUSG00000005802	1.09e-10	-2.55553
Methidathion	ENSMUSG00000006235	2.24e-08	2.1418
Methidathion	ENSMUSG00000006398	3.22e-08	3.00995
Methidathion	ENSMUSG00000006442	5.42e-06	3.41486
Methidathion	ENSMUSG00000006476	6.43e-09	-2.25762
Methidathion	ENSMUSG00000006494	0.000222	2.12591
Methidathion	ENSMUSG00000006705	1.59e-07	-2.01749
Methidathion	ENSMUSG00000006800	0.014523	2.06655
Methidathion	ENSMUSG00000007207	5.5e-07	3.6667
Methidathion	ENSMUSG00000007646	4.36e-05	2.08714
Methidathion	ENSMUSG00000007655	1.07e-05	2.04236
Methidathion	ENSMUSG00000008333	2.24e-07	-2.51793
Methidathion	ENSMUSG00000008845	0.028237	-2.0583
Methidathion	ENSMUSG00000008999	1.72e-08	-3.15767
Methidathion	ENSMUSG00000009633	3.06e-05	3.23934
Methidathion	ENSMUSG00000010358	0.000828	2.50485
Methidathion	ENSMUSG00000010651	2.89e-05	2.14752
Methidathion	ENSMUSG00000011256	1.41e-07	2.77863
Methidathion	ENSMUSG00000012428	7.47e-07	-2.11341
Methidathion	ENSMUSG00000013160	4.03e-07	-2.22577
Methidathion	ENSMUSG00000013367	1.41e-06	2.3462
Methidathion	ENSMUSG00000014329	1.91e-05	-2.55034
Methidathion	ENSMUSG00000014542	6.86e-07	-2.21614
Methidathion	ENSMUSG00000014554	4.1e-06	-2.06929
Methidathion	ENSMUSG00000014704	3.04e-07	2.33896
Methidathion	ENSMUSG00000015023	0.001385	-2.28798
Methidathion	ENSMUSG00000015094	0.000176	-2.02436
Methidathion	ENSMUSG00000015659	2.86e-07	-4.10149
Methidathion	ENSMUSG00000015950	6.36e-10	3.20728
Methidathion	ENSMUSG00000015970	1.99e-10	-2.30606
Methidathion	ENSMUSG00000016024	1.19e-06	-2.1405
Methidathion	ENSMUSG00000016520	0.001282	-3.05636
Methidathion	ENSMUSG00000016637	3.39e-06	-2.55044
Methidathion	ENSMUSG00000017466	2.64e-08	2.9511
Methidathion	ENSMUSG00000017716	0.000267	2.48961
Methidathion	ENSMUSG00000017837	0.000528	-2.24374
Methidathion	ENSMUSG00000017999	1.6e-06	2.25988
Methidathion	ENSMUSG00000018068	2.2e-06	3.59871
Methidathion	ENSMUSG00000018211	1.71e-07	-8.38369
Methidathion	ENSMUSG00000018347	0.02601	-2.20221
Methidathion	ENSMUSG00000018566	7.82e-06	-3.31272
Methidathion	ENSMUSG00000018927	3.45e-07	-2.04123
Methidathion	ENSMUSG00000018986	3.15e-08	22.6709
Methidathion	ENSMUSG00000019139	1.28e-06	-2.80341
Methidathion	ENSMUSG00000019232	1.42e-07	-2.71251
Methidathion	ENSMUSG00000019303	1.72e-09	3.94282
Methidathion	ENSMUSG00000019577	2.7e-06	2.91875
Methidathion	ENSMUSG00000019590	5.5e-07	-2.4637
Methidathion	ENSMUSG00000019715	2.35e-08	-2.04127
Methidathion	ENSMUSG00000019737	0.001805	-2.35517
Methidathion	ENSMUSG00000019808	1.34e-12	-3.32
Methidathion	ENSMUSG00000019810	3.3e-07	3.45108
Methidathion	ENSMUSG00000019831	3.25e-07	3.31711
Methidathion	ENSMUSG00000019935	7.76e-09	2.69346
Methidathion	ENSMUSG00000019992	6.43e-07	3.08233
Methidathion	ENSMUSG00000020000	4.33e-05	-11.1007
Methidathion	ENSMUSG00000020027	0.000408	4.55265
Methidathion	ENSMUSG00000020140	0.000685	-2.12801
Methidathion	ENSMUSG00000020284	4.13e-07	-2.21473
Methidathion	ENSMUSG00000020330	9.74e-07	3.11233
Methidathion	ENSMUSG00000020334	1.34e-05	-3.08206
Methidathion	ENSMUSG00000020335	9.74e-06	2.8124
Methidathion	ENSMUSG00000020387	1.63e-08	-2.19023
Methidathion	ENSMUSG00000020431	0.000422	2.13044
Methidathion	ENSMUSG00000020432	8.17e-10	3.20702
Methidathion	ENSMUSG00000020439	0.000228	2.82314
Methidathion	ENSMUSG00000020458	0.000359	-2.3468
Methidathion	ENSMUSG00000020476	1.37e-05	-2.0891
Methidathion	ENSMUSG00000020538	0.00017	-2.06738
Methidathion	ENSMUSG00000020553	3.81e-05	2.07522
Methidathion	ENSMUSG00000020577	9.17e-07	3.06551
Methidathion	ENSMUSG00000020599	0.000579	2.35533
Methidathion	ENSMUSG00000020630	5.32e-07	2.43373
Methidathion	ENSMUSG00000020634	2.24e-07	-4.02864
Methidathion	ENSMUSG00000020646	0.001146	-2.62583
Methidathion	ENSMUSG00000020653	6.3e-07	-2.39623
Methidathion	ENSMUSG00000020708	1.11e-09	-2.56728
Methidathion	ENSMUSG00000020744	0.001491	-2.30763
Methidathion	ENSMUSG00000020776	0.000597	3.11204
Methidathion	ENSMUSG00000020805	3.11e-08	-5.88366
Methidathion	ENSMUSG00000020829	0.008705	-2.04062
Methidathion	ENSMUSG00000020877	1.19e-08	-2.83427
Methidathion	ENSMUSG00000021044	1.11e-05	-2.18055
Methidathion	ENSMUSG00000021147	2.88e-05	2.00639
Methidathion	ENSMUSG00000021200	0.000173	-2.15359
Methidathion	ENSMUSG00000021208	3.61e-08	2.285
Methidathion	ENSMUSG00000021235	8.33e-08	-2.32038
Methidathion	ENSMUSG00000021259	0.00091	2.13068
Methidathion	ENSMUSG00000021265	0.003751	-2.15069
Methidathion	ENSMUSG00000021326	0.001215	-2.1838
Methidathion	ENSMUSG00000021339	5.77e-05	2.58759
Methidathion	ENSMUSG00000021453	3.4e-08	-16.6626
Methidathion	ENSMUSG00000021476	2.6e-05	2.57059
Methidathion	ENSMUSG00000021508	1.7e-07	-5.90016
Methidathion	ENSMUSG00000021569	0.010607	2.12073
Methidathion	ENSMUSG00000021614	0.000173	2.25132
Methidathion	ENSMUSG00000021671	4.09e-05	2.00119
Methidathion	ENSMUSG00000021719	2.29e-10	2.3339
Methidathion	ENSMUSG00000021725	5.77e-07	-3.97362
Methidathion	ENSMUSG00000021738	9.94e-05	3.11412
Methidathion	ENSMUSG00000021886	3.61e-06	2.03551
Methidathion	ENSMUSG00000022021	0.002901	-2.55606
Methidathion	ENSMUSG00000022041	0.000359	-2.08711
Methidathion	ENSMUSG00000022090	2.56e-10	2.01349
Methidathion	ENSMUSG00000022092	8.46e-07	-2.41053
Methidathion	ENSMUSG00000022206	0.000284	-2.08791
Methidathion	ENSMUSG00000022215	0.000636	2.65107
Methidathion	ENSMUSG00000022220	1.59e-07	2.06003
Methidathion	ENSMUSG00000022221	4.25e-10	2.13545
Methidathion	ENSMUSG00000022283	0.00014	-2.01167
Methidathion	ENSMUSG00000022314	0.000485	2.04091
Methidathion	ENSMUSG00000022322	2.19e-06	2.01543
Methidathion	ENSMUSG00000022336	0.000175	2.34031
Methidathion	ENSMUSG00000022346	0.018453	-2.23174
Methidathion	ENSMUSG00000022372	1.75e-08	3.8228
Methidathion	ENSMUSG00000022439	7.81e-05	2.3313
Methidathion	ENSMUSG00000022475	8.45e-11	3.66109
Methidathion	ENSMUSG00000022489	5.18e-07	2.31765
Methidathion	ENSMUSG00000022528	0.000214	2.04535
Methidathion	ENSMUSG00000022552	3.25e-07	2.15494
Methidathion	ENSMUSG00000022554	0.031518	-2.01019
Methidathion	ENSMUSG00000022579	7.16e-07	2.17869
Methidathion	ENSMUSG00000022582	4.78e-08	-2.43158
Methidathion	ENSMUSG00000022601	0.000507	2.2287
Methidathion	ENSMUSG00000022651	8.71e-09	-3.64499
Methidathion	ENSMUSG00000022672	3.91e-06	-2.20311
Methidathion	ENSMUSG00000022750	6.8e-05	-2.26865
Methidathion	ENSMUSG00000022821	3.5e-08	-2.03173
Methidathion	ENSMUSG00000022822	6.46e-07	2.36761
Methidathion	ENSMUSG00000023031	0.000239	-2.01813
Methidathion	ENSMUSG00000023118	4.62e-09	-2.90524
Methidathion	ENSMUSG00000023186	0.000534	-2.09229
Methidathion	ENSMUSG00000023243	0.00417	-2.00108
Methidathion	ENSMUSG00000023328	2.17e-08	3.84457
Methidathion	ENSMUSG00000023330	0.00065	2.4969
Methidathion	ENSMUSG00000023505	0.011631	2.26605
Methidathion	ENSMUSG00000023868	7.03e-07	2.02325
Methidathion	ENSMUSG00000023908	5.56e-10	4.02783
Methidathion	ENSMUSG00000024049	0.001711	-2.09269
Methidathion	ENSMUSG00000024050	3.68e-09	2.0345
Methidathion	ENSMUSG00000024065	3.08e-07	-2.22976
Methidathion	ENSMUSG00000024078	2.22e-06	-2.36594
Methidathion	ENSMUSG00000024101	4.81e-09	-3.95373
Methidathion	ENSMUSG00000024131	2.23e-06	-2.19863
Methidathion	ENSMUSG00000024163	2.39e-09	2.05922
Methidathion	ENSMUSG00000024174	2.49e-12	4.67918
Methidathion	ENSMUSG00000024246	1.56e-06	-2.08307
Methidathion	ENSMUSG00000024308	5.7e-07	-2.0131
Methidathion	ENSMUSG00000024313	0.000615	-2.20513
Methidathion	ENSMUSG00000024353	1e-06	2.22
Methidathion	ENSMUSG00000024378	4.5e-05	2.31923
Methidathion	ENSMUSG00000024395	2.32e-06	-2.59511
Methidathion	ENSMUSG00000024411	0.001067	2.11587
Methidathion	ENSMUSG00000024420	1.27e-08	-3.27594
Methidathion	ENSMUSG00000024430	1.69e-05	2.78109
Methidathion	ENSMUSG00000024462	8.29e-09	2.76458
Methidathion	ENSMUSG00000024558	4.26e-07	-2.14563
Methidathion	ENSMUSG00000024666	0.000151	-2.14087
Methidathion	ENSMUSG00000024677	0.010429	-2.03015
Methidathion	ENSMUSG00000024769	4.08e-07	2.15196
Methidathion	ENSMUSG00000024885	2.17e-13	2.60424
Methidathion	ENSMUSG00000024889	2.59e-09	4.46866
Methidathion	ENSMUSG00000024992	0.00012	3.4016
Methidathion	ENSMUSG00000025002	5.44e-10	4.77959
Methidathion	ENSMUSG00000025003	0.000233	2.84956
Methidathion	ENSMUSG00000025007	2.51e-09	3.09193
Methidathion	ENSMUSG00000025140	8.74e-09	-2.68724
Methidathion	ENSMUSG00000025195	2.28e-05	2.28208
Methidathion	ENSMUSG00000025218	4.05e-05	2.26482
Methidathion	ENSMUSG00000025464	4.3e-13	-2.11184
Methidathion	ENSMUSG00000025574	0.002861	-2.21652
Methidathion	ENSMUSG00000025588	0.026233	2.15522
Methidathion	ENSMUSG00000025645	0.000235	2.63777
Methidathion	ENSMUSG00000025666	1.44e-06	-2.48121
Methidathion	ENSMUSG00000025784	8.1e-09	5.54509
Methidathion	ENSMUSG00000025857	0.003774	2.11088
Methidathion	ENSMUSG00000025877	5.03e-13	5.13292
Methidathion	ENSMUSG00000025889	7.31e-06	-2.20259
Methidathion	ENSMUSG00000025916	0.000212	-3.28037
Methidathion	ENSMUSG00000026005	0.000784	-2.04691
Methidathion	ENSMUSG00000026036	5.57e-07	-2.7923
Methidathion	ENSMUSG00000026043	3.63e-06	2.02422
Methidathion	ENSMUSG00000026072	0.000449	-2.06799
Methidathion	ENSMUSG00000026078	0.000128	-2.29536
Methidathion	ENSMUSG00000026098	4.18e-07	2.29845
Methidathion	ENSMUSG00000026121	0.010384	-2.25435
Methidathion	ENSMUSG00000026177	0.000218	-2.37384
Methidathion	ENSMUSG00000026181	0.000232	-2.52354
Methidathion	ENSMUSG00000026238	0.000847	2.08467
Methidathion	ENSMUSG00000026348	9.41e-05	-2.45317
Methidathion	ENSMUSG00000026417	0.00081	-2.27003
Methidathion	ENSMUSG00000026475	1.17e-06	8.41314
Methidathion	ENSMUSG00000026483	3.67e-06	-2.40659
Methidathion	ENSMUSG00000026502	0.000251	2.09201
Methidathion	ENSMUSG00000026509	2.26e-11	-2.09759
Methidathion	ENSMUSG00000026600	5.51e-05	2.18516
Methidathion	ENSMUSG00000026605	6.75e-05	2.18325
Methidathion	ENSMUSG00000026628	3.96e-06	3.66623
Methidathion	ENSMUSG00000026639	1.13e-06	-2.02366
Methidathion	ENSMUSG00000026640	2.47e-05	-2.29423
Methidathion	ENSMUSG00000026657	2.59e-08	-2.42277
Methidathion	ENSMUSG00000026669	6.22e-06	5.09678
Methidathion	ENSMUSG00000026773	1.95e-07	2.66059
Methidathion	ENSMUSG00000026822	1.34e-06	-18.1062
Methidathion	ENSMUSG00000026839	0.000232	-2.15196
Methidathion	ENSMUSG00000026851	8.8e-07	2.00073
Methidathion	ENSMUSG00000026970	0.000472	3.31328
Methidathion	ENSMUSG00000027111	1.17e-11	4.69015
Methidathion	ENSMUSG00000027200	0.015795	-2.02667
Methidathion	ENSMUSG00000027282	1.07e-07	-2.14148
Methidathion	ENSMUSG00000027318	3.48e-06	2.22819
Methidathion	ENSMUSG00000027347	1.13e-05	2.01608
Methidathion	ENSMUSG00000027349	0.000262	2.0263
Methidathion	ENSMUSG00000027530	3.76e-09	3.83646
Methidathion	ENSMUSG00000027540	0.000158	-2.23094
Methidathion	ENSMUSG00000027577	0.001099	2.62715
Methidathion	ENSMUSG00000027597	2.54e-10	8.03368
Methidathion	ENSMUSG00000027602	1.12e-07	-2.20467
Methidathion	ENSMUSG00000027715	2.74e-09	2.51957
Methidathion	ENSMUSG00000027834	0.001455	2.07755
Methidathion	ENSMUSG00000027931	2.15e-07	2.33924
Methidathion	ENSMUSG00000027959	8.45e-11	2.08642
Methidathion	ENSMUSG00000027994	0.007109	2.11087
Methidathion	ENSMUSG00000028104	2.74e-07	-2.19826
Methidathion	ENSMUSG00000028238	2.91e-06	2.18328
Methidathion	ENSMUSG00000028240	7.14e-05	4.4059
Methidathion	ENSMUSG00000028248	1.13e-07	2.10723
Methidathion	ENSMUSG00000028344	2.92e-06	-2.63092
Methidathion	ENSMUSG00000028359	4.78e-09	-3.70251
Methidathion	ENSMUSG00000028364	0.000272	3.10775
Methidathion	ENSMUSG00000028445	0.004471	-2.00312
Methidathion	ENSMUSG00000028453	1.83e-05	-2.23763
Methidathion	ENSMUSG00000028464	0.000124	2.09588
Methidathion	ENSMUSG00000028551	0.001775	2.55898
Methidathion	ENSMUSG00000028555	3.35e-09	-2.18688
Methidathion	ENSMUSG00000028655	9.05e-06	-2.74975
Methidathion	ENSMUSG00000028675	8.39e-09	2.43117
Methidathion	ENSMUSG00000028678	1.42e-07	3.57959
Methidathion	ENSMUSG00000028680	1.7e-06	-2.61447
Methidathion	ENSMUSG00000028712	2.25e-05	2.41784
Methidathion	ENSMUSG00000028737	1.39e-07	-5.77238
Methidathion	ENSMUSG00000028744	2.42e-07	2.72885
Methidathion	ENSMUSG00000028843	1.23e-05	2.02803
Methidathion	ENSMUSG00000028874	4.86e-07	-2.14056
Methidathion	ENSMUSG00000028893	0.001024	2.3084
Methidathion	ENSMUSG00000028917	8.78e-05	2.45482
Methidathion	ENSMUSG00000028967	4.09e-13	-2.38975
Methidathion	ENSMUSG00000028988	5.46e-13	3.73225
Methidathion	ENSMUSG00000028995	1.92e-06	2.18726
Methidathion	ENSMUSG00000029007	0.003625	2.34825
Methidathion	ENSMUSG00000029029	2.77e-07	-2.84717
Methidathion	ENSMUSG00000029049	0.001349	-2.2998
Methidathion	ENSMUSG00000029066	2.09e-07	-2.15727
Methidathion	ENSMUSG00000029073	8.07e-06	-2.48971
Methidathion	ENSMUSG00000029126	6.27e-10	2.20502
Methidathion	ENSMUSG00000029135	1.04e-10	4.85254
Methidathion	ENSMUSG00000029174	4.85e-06	-2.12373
Methidathion	ENSMUSG00000029254	1.78e-05	2.02688
Methidathion	ENSMUSG00000029268	2.59e-05	3.58928
Methidathion	ENSMUSG00000029272	0.000115	-3.03582
Methidathion	ENSMUSG00000029283	4.09e-06	3.12703
Methidathion	ENSMUSG00000029352	3.14e-06	-3.93664
Methidathion	ENSMUSG00000029373	4.86e-08	2.90967
Methidathion	ENSMUSG00000029380	0.00382	-3.40774
Methidathion	ENSMUSG00000029414	1.58e-07	2.32686
Methidathion	ENSMUSG00000029417	0.000191	2.11963
Methidathion	ENSMUSG00000029433	0.002753	-2.23108
Methidathion	ENSMUSG00000029482	0.00011	2.99366
Methidathion	ENSMUSG00000029556	1.51e-09	2.74093
Methidathion	ENSMUSG00000029560	1.61e-11	2.48835
Methidathion	ENSMUSG00000029703	1.39e-06	-2.23424
Methidathion	ENSMUSG00000029722	0.001954	-2.54878
Methidathion	ENSMUSG00000029752	0.001299	-2.82537
Methidathion	ENSMUSG00000030111	5.68e-05	-2.83175
Methidathion	ENSMUSG00000030148	3.24e-08	2.0116
Methidathion	ENSMUSG00000030200	0.000747	-2.2956
Methidathion	ENSMUSG00000030222	7.48e-09	-2.02439
Methidathion	ENSMUSG00000030237	1.68e-05	2.054
Methidathion	ENSMUSG00000030256	0.022173	-2.8143
Methidathion	ENSMUSG00000030264	4.81e-10	2.49438
Methidathion	ENSMUSG00000030284	0.000214	-2.19019
Methidathion	ENSMUSG00000030286	4e-05	-2.30123
Methidathion	ENSMUSG00000030302	2.44e-05	3.81659
Methidathion	ENSMUSG00000030364	0.00115	2.14138
Methidathion	ENSMUSG00000030403	6.02e-09	-2.60209
Methidathion	ENSMUSG00000030528	0.002834	2.61765
Methidathion	ENSMUSG00000030554	3.12e-09	2.64555
Methidathion	ENSMUSG00000030614	1.96e-06	-3.11296
Methidathion	ENSMUSG00000030650	1.01e-05	-2.85927
Methidathion	ENSMUSG00000030677	0.001298	2.49349
Methidathion	ENSMUSG00000030682	1.83e-05	2.89038
Methidathion	ENSMUSG00000030727	1.05e-05	-3.04941
Methidathion	ENSMUSG00000030772	8.92e-05	-2.64683
Methidathion	ENSMUSG00000030774	5.83e-06	2.07602
Methidathion	ENSMUSG00000030804	3.22e-06	2.0664
Methidathion	ENSMUSG00000030827	1.31e-06	5.29792
Methidathion	ENSMUSG00000030862	8.33e-10	8.45849
Methidathion	ENSMUSG00000030867	3.7e-09	3.93649
Methidathion	ENSMUSG00000031143	1.99e-09	-2.90403
Methidathion	ENSMUSG00000031217	5.42e-05	2.87618
Methidathion	ENSMUSG00000031271	0.028615	2.0448
Methidathion	ENSMUSG00000031278	8.69e-06	2.92823
Methidathion	ENSMUSG00000031283	8.61e-05	2.27861
Methidathion	ENSMUSG00000031304	7.69e-09	2.39873
Methidathion	ENSMUSG00000031320	0.005472	2.13861
Methidathion	ENSMUSG00000031441	2.42e-05	-2.45822
Methidathion	ENSMUSG00000031451	0.003834	-2.04724
Methidathion	ENSMUSG00000031480	4.41e-05	-2.16823
Methidathion	ENSMUSG00000031482	0.000135	-2.09632
Methidathion	ENSMUSG00000031548	0.000937	2.88902
Methidathion	ENSMUSG00000031556	1.46e-05	2.34066
Methidathion	ENSMUSG00000031570	2.59e-06	2.00653
Methidathion	ENSMUSG00000031596	2.14e-09	-2.39948
Methidathion	ENSMUSG00000031732	1.18e-05	-2.50582
Methidathion	ENSMUSG00000031734	0.000352	-2.73759
Methidathion	ENSMUSG00000031762	3.91e-06	-9.85654
Methidathion	ENSMUSG00000031765	4.6e-12	3.10649
Methidathion	ENSMUSG00000031821	2.35e-09	5.86538
Methidathion	ENSMUSG00000031843	1.83e-06	2.04484
Methidathion	ENSMUSG00000031860	0.000712	2.25512
Methidathion	ENSMUSG00000031925	0.002902	-2.03134
Methidathion	ENSMUSG00000031972	1.55e-05	-2.13576
Methidathion	ENSMUSG00000032080	1.59e-06	2.20148
Methidathion	ENSMUSG00000032182	1.55e-06	-2.98271
Methidathion	ENSMUSG00000032204	1.92e-06	-2.3079
Methidathion	ENSMUSG00000032218	1.85e-05	2.5904
Methidathion	ENSMUSG00000032224	3.06e-09	3.36364
Methidathion	ENSMUSG00000032254	1.43e-06	2.94046
Methidathion	ENSMUSG00000032334	0.000325	2.22679
Methidathion	ENSMUSG00000032382	1e-05	-2.24538
Methidathion	ENSMUSG00000032413	1.18e-08	2.53237
Methidathion	ENSMUSG00000032515	4.04e-05	-3.24828
Methidathion	ENSMUSG00000032561	6.28e-08	-3.71481
Methidathion	ENSMUSG00000032577	6.59e-09	3.66922
Methidathion	ENSMUSG00000032583	0.000316	2.20185
Methidathion	ENSMUSG00000032612	2.85e-07	2.80331
Methidathion	ENSMUSG00000032657	1.16e-08	3.66018
Methidathion	ENSMUSG00000032702	7.1e-10	-2.03564
Methidathion	ENSMUSG00000032715	0.000671	-2.416
Methidathion	ENSMUSG00000032786	5.96e-05	4.53105
Methidathion	ENSMUSG00000032812	0.00046	-2.22319
Methidathion	ENSMUSG00000033082	2.37e-06	-2.36104
Methidathion	ENSMUSG00000033192	1.79e-12	2.12926
Methidathion	ENSMUSG00000033209	2.84e-05	2.17571
Methidathion	ENSMUSG00000033233	0.000147	-2.35932
Methidathion	ENSMUSG00000033350	0.000432	-2.28271
Methidathion	ENSMUSG00000033439	5.66e-07	2.58479
Methidathion	ENSMUSG00000033454	3.03e-08	-3.6922
Methidathion	ENSMUSG00000033470	0.009591	-2.20039
Methidathion	ENSMUSG00000033502	0.000254	2.2931
Methidathion	ENSMUSG00000033526	4.22e-06	2.19367
Methidathion	ENSMUSG00000033540	4.3e-13	4.94561
Methidathion	ENSMUSG00000033585	6.68e-06	2.37973
Methidathion	ENSMUSG00000033618	4.19e-05	-2.37834
Methidathion	ENSMUSG00000033676	1.34e-06	-3.03131
Methidathion	ENSMUSG00000033705	4.86e-07	2.09876
Methidathion	ENSMUSG00000033706	2.97e-06	-3.56174
Methidathion	ENSMUSG00000033819	4.8e-09	-2.71978
Methidathion	ENSMUSG00000033882	2.78e-07	5.53295
Methidathion	ENSMUSG00000033900	5.61e-07	2.2844
Methidathion	ENSMUSG00000033961	2.38e-06	2.25448
Methidathion	ENSMUSG00000034055	0.000127	-2.74974
Methidathion	ENSMUSG00000034111	1.83e-12	2.30716
Methidathion	ENSMUSG00000034120	1.34e-07	2.21686
Methidathion	ENSMUSG00000034163	8.66e-08	2.41176
Methidathion	ENSMUSG00000034189	0.002776	2.27459
Methidathion	ENSMUSG00000034205	5.58e-07	2.50478
Methidathion	ENSMUSG00000034266	6.42e-09	2.70193
Methidathion	ENSMUSG00000034412	1.6e-05	-2.38768
Methidathion	ENSMUSG00000034471	2.15e-06	2.41888
Methidathion	ENSMUSG00000034557	1.92e-09	-2.01025
Methidathion	ENSMUSG00000034785	2.45e-06	-2.42619
Methidathion	ENSMUSG00000034793	0.000413	2.34854
Methidathion	ENSMUSG00000034810	0.000137	-2.01205
Methidathion	ENSMUSG00000034855	2.61e-05	2.7731
Methidathion	ENSMUSG00000034863	2.81e-08	3.89882
Methidathion	ENSMUSG00000035004	1.54e-05	-3.54149
Methidathion	ENSMUSG00000035042	0.002136	2.36349
Methidathion	ENSMUSG00000035239	2.83e-07	2.16548
Methidathion	ENSMUSG00000035275	1.06e-08	4.43672
Methidathion	ENSMUSG00000035357	5.37e-07	-2.18271
Methidathion	ENSMUSG00000035385	0.019924	2.24254
Methidathion	ENSMUSG00000035455	6.3e-06	2.32701
Methidathion	ENSMUSG00000035493	4.52e-10	2.07749
Methidathion	ENSMUSG00000035509	0.005436	-2.24956
Methidathion	ENSMUSG00000035540	2.15e-07	-2.43807
Methidathion	ENSMUSG00000035620	8.7e-05	-2.27886
Methidathion	ENSMUSG00000035629	8.67e-08	2.15348
Methidathion	ENSMUSG00000035711	3.2e-07	2.71016
Methidathion	ENSMUSG00000035824	7.8e-05	-2.50063
Methidathion	ENSMUSG00000035828	4.76e-10	-3.04421
Methidathion	ENSMUSG00000035836	5.37e-07	-3.00024
Methidathion	ENSMUSG00000035863	1.6e-11	2.27227
Methidathion	ENSMUSG00000035948	5.98e-10	2.48325
Methidathion	ENSMUSG00000036006	8.62e-05	2.079
Methidathion	ENSMUSG00000036061	0.000206	-2.0344
Methidathion	ENSMUSG00000036282	1.79e-12	6.48161
Methidathion	ENSMUSG00000036362	0.000524	-2.60023
Methidathion	ENSMUSG00000036390	1.15e-09	-2.10637
Methidathion	ENSMUSG00000036469	1.83e-12	2.17183
Methidathion	ENSMUSG00000036526	0.046725	-2.14658
Methidathion	ENSMUSG00000036672	2.1e-05	2.61024
Methidathion	ENSMUSG00000036687	0.019669	-2.05076
Methidathion	ENSMUSG00000036698	8.63e-06	-2.59791
Methidathion	ENSMUSG00000036737	0.004435	2.07214
Methidathion	ENSMUSG00000036764	8.49e-08	-3.82119
Methidathion	ENSMUSG00000036825	0.000455	-2.01263
Methidathion	ENSMUSG00000036885	0.001551	-2.84698
Methidathion	ENSMUSG00000036944	2.13e-10	2.37608
Methidathion	ENSMUSG00000037071	3.5e-05	2.37271
Methidathion	ENSMUSG00000037095	9.4e-06	-2.49239
Methidathion	ENSMUSG00000037169	0.000925	-2.83038
Methidathion	ENSMUSG00000037206	2.7e-05	4.09619
Methidathion	ENSMUSG00000037225	1.51e-08	20.3982
Methidathion	ENSMUSG00000037280	1.08e-07	2.33217
Methidathion	ENSMUSG00000037287	1.48e-06	-2.8866
Methidathion	ENSMUSG00000037313	3.29e-06	2.12981
Methidathion	ENSMUSG00000037375	1.09e-06	2.11767
Methidathion	ENSMUSG00000037386	2.57e-05	2.19347
Methidathion	ENSMUSG00000037405	2.16e-06	2.30442
Methidathion	ENSMUSG00000037411	0.037076	-2.23561
Methidathion	ENSMUSG00000037447	0.011671	-2.07565
Methidathion	ENSMUSG00000037583	3.55e-09	2.24365
Methidathion	ENSMUSG00000037606	9.11e-13	4.27035
Methidathion	ENSMUSG00000037703	2.88e-11	-3.90729
Methidathion	ENSMUSG00000037709	8.49e-05	-3.4272
Methidathion	ENSMUSG00000037795	4.93e-08	-2.0956
Methidathion	ENSMUSG00000037805	9.14e-08	-2.23764
Methidathion	ENSMUSG00000037957	3.18e-05	-2.06039
Methidathion	ENSMUSG00000038002	2.71e-08	5.99165
Methidathion	ENSMUSG00000038034	0.002001	2.28722
Methidathion	ENSMUSG00000038174	2.7e-05	-2.39775
Methidathion	ENSMUSG00000038271	3.38e-05	2.04562
Methidathion	ENSMUSG00000038302	5.63e-06	2.27771
Methidathion	ENSMUSG00000038369	7.42e-07	-3.38427
Methidathion	ENSMUSG00000038370	0.000233	2.28048
Methidathion	ENSMUSG00000038415	4.98e-07	-6.12899
Methidathion	ENSMUSG00000038418	0.000754	2.19501
Methidathion	ENSMUSG00000038473	2.79e-05	-2.27225
Methidathion	ENSMUSG00000038500	1.57e-07	-2.18333
Methidathion	ENSMUSG00000038543	9.24e-11	2.08776
Methidathion	ENSMUSG00000038550	0.00376	-2.85189
Methidathion	ENSMUSG00000038599	1.47e-05	-6.07844
Methidathion	ENSMUSG00000038618	6e-07	-2.45204
Methidathion	ENSMUSG00000038700	4.95e-05	-2.02479
Methidathion	ENSMUSG00000038768	0.000528	2.004
Methidathion	ENSMUSG00000038943	0.000181	2.21595
Methidathion	ENSMUSG00000038967	1.28e-10	-2.48799
Methidathion	ENSMUSG00000039047	9.35e-06	2.10795
Methidathion	ENSMUSG00000039048	3.06e-11	-2.10552
Methidathion	ENSMUSG00000039116	4.73e-05	-2.04503
Methidathion	ENSMUSG00000039117	2.84e-07	-3.39241
Methidathion	ENSMUSG00000039146	3.9e-06	2.26123
Methidathion	ENSMUSG00000039187	4.97e-05	2.52167
Methidathion	ENSMUSG00000039195	3.41e-06	-3.26488
Methidathion	ENSMUSG00000039196	3.17e-07	-2.11615
Methidathion	ENSMUSG00000039270	5.2e-08	-2.75408
Methidathion	ENSMUSG00000039357	1.24e-08	2.54321
Methidathion	ENSMUSG00000039474	7.08e-06	3.71188
Methidathion	ENSMUSG00000039765	1.37e-08	-2.80135
Methidathion	ENSMUSG00000039910	8.1e-05	-2.07021
Methidathion	ENSMUSG00000039983	4.51e-05	-2.30559
Methidathion	ENSMUSG00000039994	7.17e-10	2.44707
Methidathion	ENSMUSG00000040017	0.000217	-2.19563
Methidathion	ENSMUSG00000040026	2.58e-09	-7.77673
Methidathion	ENSMUSG00000040061	5.77e-06	-2.04691
Methidathion	ENSMUSG00000040093	0.001344	-3.00211
Methidathion	ENSMUSG00000040170	8.29e-05	2.11571
Methidathion	ENSMUSG00000040263	3.19e-05	-2.62928
Methidathion	ENSMUSG00000040471	1.77e-05	-2.78739
Methidathion	ENSMUSG00000040592	2.48e-09	3.66152
Methidathion	ENSMUSG00000040675	0.008844	-2.04064
Methidathion	ENSMUSG00000040688	1.42e-06	2.49215
Methidathion	ENSMUSG00000040740	0.007386	-2.66133
Methidathion	ENSMUSG00000040767	0.000946	-2.60599
Methidathion	ENSMUSG00000040841	3.15e-08	2.20237
Methidathion	ENSMUSG00000040848	0.020091	-2.35604
Methidathion	ENSMUSG00000041096	4.23e-06	3.20185
Methidathion	ENSMUSG00000041112	3.3e-06	2.3731
Methidathion	ENSMUSG00000041135	2.18e-05	-2.93752
Methidathion	ENSMUSG00000041161	0.000117	-2.15878
Methidathion	ENSMUSG00000041220	0.000178	2.04119
Methidathion	ENSMUSG00000041324	4.93e-07	2.1938
Methidathion	ENSMUSG00000041431	1.83e-09	5.33419
Methidathion	ENSMUSG00000041482	4.64e-06	2.36486
Methidathion	ENSMUSG00000041594	0.003185	-2.33317
Methidathion	ENSMUSG00000041598	1.37e-09	-2.15544
Methidathion	ENSMUSG00000041653	0.00038	3.52991
Methidathion	ENSMUSG00000041671	0.000319	3.57672
Methidathion	ENSMUSG00000041698	6.42e-07	-2.7115
Methidathion	ENSMUSG00000041750	6.07e-08	3.01054
Methidathion	ENSMUSG00000041815	1.41e-09	3.06441
Methidathion	ENSMUSG00000041836	0.001532	-2.03048
Methidathion	ENSMUSG00000041849	1.72e-06	-2.01843
Methidathion	ENSMUSG00000042010	6.87e-07	2.37419
Methidathion	ENSMUSG00000042178	1.68e-05	-2.01074
Methidathion	ENSMUSG00000042215	7.29e-06	2.3723
Methidathion	ENSMUSG00000042216	0.000259	2.10567
Methidathion	ENSMUSG00000042248	1.36e-05	2.20068
Methidathion	ENSMUSG00000042328	2.1e-07	-5.87346
Methidathion	ENSMUSG00000042340	1.96e-06	-2.52529
Methidathion	ENSMUSG00000042350	4.34e-08	-2.01601
Methidathion	ENSMUSG00000042354	8.06e-12	8.9453
Methidathion	ENSMUSG00000042379	4.3e-05	-2.40985
Methidathion	ENSMUSG00000042535	8.64e-07	2.27521
Methidathion	ENSMUSG00000042638	7.63e-11	-8.42625
Methidathion	ENSMUSG00000042650	2.92e-10	-2.22215
Methidathion	ENSMUSG00000043740	1.72e-10	2.60115
Methidathion	ENSMUSG00000044042	6.86e-05	2.21672
Methidathion	ENSMUSG00000044098	5.56e-09	4.00339
Methidathion	ENSMUSG00000044134	2.22e-07	-4.67456
Methidathion	ENSMUSG00000044199	3.03e-05	2.69049
Methidathion	ENSMUSG00000044456	6.05e-06	-2.4358
Methidathion	ENSMUSG00000044609	4.84e-06	-3.19227
Methidathion	ENSMUSG00000044636	0.0027	2.26396
Methidathion	ENSMUSG00000044927	6.37e-06	-2.01944
Methidathion	ENSMUSG00000044949	1.31e-09	2.15727
Methidathion	ENSMUSG00000045328	5.35e-10	4.37162
Methidathion	ENSMUSG00000045382	4.67e-07	2.56691
Methidathion	ENSMUSG00000045757	6.3e-12	4.17041
Methidathion	ENSMUSG00000046159	0.000645	-3.38089
Methidathion	ENSMUSG00000046324	6.3e-06	-2.39162
Methidathion	ENSMUSG00000046432	2.56e-10	2.70125
Methidathion	ENSMUSG00000046532	0.002678	2.06971
Methidathion	ENSMUSG00000046605	0.00138	-2.20343
Methidathion	ENSMUSG00000046688	4.22e-06	-3.87597
Methidathion	ENSMUSG00000046691	0.002398	-2.65211
Methidathion	ENSMUSG00000046753	7.24e-07	2.68594
Methidathion	ENSMUSG00000046805	7.42e-05	-2.40206
Methidathion	ENSMUSG00000046826	0.001105	2.04041
Methidathion	ENSMUSG00000047090	0.000305	2.53908
Methidathion	ENSMUSG00000047193	0.00052	2.02162
Methidathion	ENSMUSG00000047222	1.97e-05	-5.52028
Methidathion	ENSMUSG00000047250	4.05e-06	7.87488
Methidathion	ENSMUSG00000047409	5.31e-07	-2.28358
Methidathion	ENSMUSG00000047496	0.000398	-2.10901
Methidathion	ENSMUSG00000047557	0.000205	-2.20803
Methidathion	ENSMUSG00000047810	7.06e-06	-3.62291
Methidathion	ENSMUSG00000047822	9.55e-05	2.29565
Methidathion	ENSMUSG00000047945	1.07e-05	-2.78102
Methidathion	ENSMUSG00000048087	1.7e-10	-3.29633
Methidathion	ENSMUSG00000048218	3.62e-06	2.65007
Methidathion	ENSMUSG00000048489	0.000225	2.19566
Methidathion	ENSMUSG00000048538	2.78e-09	-2.72658
Methidathion	ENSMUSG00000048706	0.000828	2.18085
Methidathion	ENSMUSG00000049103	8.45e-09	2.00141
Methidathion	ENSMUSG00000049107	1.5e-05	2.0985
Methidathion	ENSMUSG00000049130	6.52e-06	2.07625
Methidathion	ENSMUSG00000049404	0.000113	-2.13599
Methidathion	ENSMUSG00000049436	0.001223	2.42249
Methidathion	ENSMUSG00000049539	3.43e-05	2.45154
Methidathion	ENSMUSG00000049580	0.005767	-2.04453
Methidathion	ENSMUSG00000049625	7.37e-13	3.11886
Methidathion	ENSMUSG00000049690	0.001231	2.03868
Methidathion	ENSMUSG00000049744	1.6e-07	2.37017
Methidathion	ENSMUSG00000049985	0.000613	2.53764
Methidathion	ENSMUSG00000050097	0	-2.0022
Methidathion	ENSMUSG00000050106	3.29e-05	2.0547
Methidathion	ENSMUSG00000050394	1.18e-07	2.08108
Methidathion	ENSMUSG00000050410	2.37e-09	2.68305
Methidathion	ENSMUSG00000050549	0.026537	-2.11194
Methidathion	ENSMUSG00000050578	1.08e-05	2.38156
Methidathion	ENSMUSG00000050663	3.27e-07	-2.09143
Methidathion	ENSMUSG00000050721	2.18e-11	6.74591
Methidathion	ENSMUSG00000050947	3.84e-08	2.20687
Methidathion	ENSMUSG00000051154	7.92e-07	-2.35719
Methidathion	ENSMUSG00000051232	9.92e-08	4.49723
Methidathion	ENSMUSG00000051344	0.00069	2.34467
Methidathion	ENSMUSG00000052160	1.06e-07	-2.03286
Methidathion	ENSMUSG00000052299	0.010462	-2.02028
Methidathion	ENSMUSG00000052305	0.000511	-2.1977
Methidathion	ENSMUSG00000052563	0.000512	2.16968
Methidathion	ENSMUSG00000052726	2.17e-06	2.48855
Methidathion	ENSMUSG00000052821	1.99e-06	3.70259
Methidathion	ENSMUSG00000052889	0.002602	-2.28677
Methidathion	ENSMUSG00000052981	1.12e-05	4.77539
Methidathion	ENSMUSG00000053113	7.34e-06	-4.20046
Methidathion	ENSMUSG00000053137	2.06e-09	5.00493
Methidathion	ENSMUSG00000053411	1.07e-05	2.00266
Methidathion	ENSMUSG00000054321	2.12e-09	2.52072
Methidathion	ENSMUSG00000054381	4.59e-07	-2.124
Methidathion	ENSMUSG00000054385	0.025529	2.96303
Methidathion	ENSMUSG00000054766	0.011226	5.8623
Methidathion	ENSMUSG00000054770	2.05e-07	-2.61909
Methidathion	ENSMUSG00000054792	2.77e-06	2.0132
Methidathion	ENSMUSG00000055200	0.003665	-2.08177
Methidathion	ENSMUSG00000055254	8.31e-08	-7.26025
Methidathion	ENSMUSG00000055653	9e-05	-2.28011
Methidathion	ENSMUSG00000055782	0.003115	2.38981
Methidathion	ENSMUSG00000055884	2.35e-09	3.39384
Methidathion	ENSMUSG00000056054	3.07e-06	2.95851
Methidathion	ENSMUSG00000056071	2.72e-08	6.16231
Methidathion	ENSMUSG00000056091	2.46e-08	-2.10111
Methidathion	ENSMUSG00000056201	0.000945	-2.17389
Methidathion	ENSMUSG00000056492	3.58e-05	-2.09824
Methidathion	ENSMUSG00000056498	5.7e-13	5.45404
Methidathion	ENSMUSG00000056501	8.33e-10	-2.46987
Methidathion	ENSMUSG00000056515	0.000391	-2.53807
Methidathion	ENSMUSG00000056724	0.000756	-2.56765
Methidathion	ENSMUSG00000056812	2.24e-08	3.92863
Methidathion	ENSMUSG00000056917	0.000182	2.2847
Methidathion	ENSMUSG00000056973	7.88e-05	2.26795
Methidathion	ENSMUSG00000056978	0.000776	3.58875
Methidathion	ENSMUSG00000057098	0.000984	-2.33432
Methidathion	ENSMUSG00000057156	0.000105	-2.20402
Methidathion	ENSMUSG00000057177	0.00012	2.33992
Methidathion	ENSMUSG00000057191	0.001151	-2.06875
Methidathion	ENSMUSG00000057342	8.09e-05	-2.00627
Methidathion	ENSMUSG00000057409	1.22e-10	2.46271
Methidathion	ENSMUSG00000057425	0.019847	-2.09027
Methidathion	ENSMUSG00000057440	3.75e-05	2.68597
Methidathion	ENSMUSG00000057465	1.01e-06	-15.5488
Methidathion	ENSMUSG00000057667	7.15e-12	-2.03103
Methidathion	ENSMUSG00000057685	0.001226	-2.08792
Methidathion	ENSMUSG00000057691	1.73e-05	-2.43464
Methidathion	ENSMUSG00000057836	0.002821	-3.8131
Methidathion	ENSMUSG00000057914	2.85e-07	-2.27146
Methidathion	ENSMUSG00000057933	3.42e-07	-2.49468
Methidathion	ENSMUSG00000058064	1.87e-05	2.10947
Methidathion	ENSMUSG00000058260	2.82e-07	3.36126
Methidathion	ENSMUSG00000058427	0.01137	2.07506
Methidathion	ENSMUSG00000058579	0.001101	-3.68641
Methidathion	ENSMUSG00000059049	0.006959	2.0941
Methidathion	ENSMUSG00000059326	0.006102	2.14468
Methidathion	ENSMUSG00000059474	0.001353	-2.41959
Methidathion	ENSMUSG00000059839	6.43e-06	2.08211
Methidathion	ENSMUSG00000059866	3.19e-07	2.27148
Methidathion	ENSMUSG00000059883	0.000458	-3.35566
Methidathion	ENSMUSG00000060206	1.95e-08	2.42775
Methidathion	ENSMUSG00000060560	0.000129	-2.24087
Methidathion	ENSMUSG00000060579	2.04e-06	2.02302
Methidathion	ENSMUSG00000061024	6.23e-07	2.32128
Methidathion	ENSMUSG00000061086	6.71e-08	2.22094
Methidathion	ENSMUSG00000061132	0.011809	-2.22876
Methidathion	ENSMUSG00000061322	1.17e-11	2.94833
Methidathion	ENSMUSG00000061540	7.92e-08	-11.5932
Methidathion	ENSMUSG00000061601	2.71e-06	-2.4837
Methidathion	ENSMUSG00000061718	1.71e-07	7.34939
Methidathion	ENSMUSG00000061959	1.37e-06	3.00656
Methidathion	ENSMUSG00000062054	8.24e-05	-2.1653
Methidathion	ENSMUSG00000062169	1.33e-05	-2.05451
Methidathion	ENSMUSG00000062373	2.37e-07	2.32507
Methidathion	ENSMUSG00000062376	6.67e-08	2.43642
Methidathion	ENSMUSG00000062545	6.36e-05	2.36157
Methidathion	ENSMUSG00000062826	0.00028	-2.47397
Methidathion	ENSMUSG00000062980	1.16e-11	-2.43233
Methidathion	ENSMUSG00000062991	0.000818	-2.00069
Methidathion	ENSMUSG00000062997	4.53e-08	-2.59592
Methidathion	ENSMUSG00000063011	3.46e-05	-2.0865
Methidathion	ENSMUSG00000063488	2.56e-07	2.05565
Methidathion	ENSMUSG00000063611	0.0433	-2.30944
Methidathion	ENSMUSG00000063838	2.97e-06	2.86569
Methidathion	ENSMUSG00000063875	0.000394	2.42409
Methidathion	ENSMUSG00000063975	1.28e-07	-2.315
Methidathion	ENSMUSG00000064127	3.71e-05	-3.50222
Methidathion	ENSMUSG00000064307	1.42e-06	-2.12374
Methidathion	ENSMUSG00000064368	1.84e-05	2.5987
Methidathion	ENSMUSG00000066072	0.007226	3.13294
Methidathion	ENSMUSG00000066153	2.72e-05	2.34804
Methidathion	ENSMUSG00000066196	0.00046	2.25175
Methidathion	ENSMUSG00000066361	1.34e-05	-3.1897
Methidathion	ENSMUSG00000066900	1.3e-09	-2.05526
Methidathion	ENSMUSG00000067199	8.15e-07	2.06481
Methidathion	ENSMUSG00000067219	2.38e-06	5.62793
Methidathion	ENSMUSG00000067225	1.77e-09	2.78397
Methidathion	ENSMUSG00000067653	1.76e-05	-2.01279
Methidathion	ENSMUSG00000067780	3.64e-05	2.77143
Methidathion	ENSMUSG00000068101	0.000262	2.33226
Methidathion	ENSMUSG00000068114	6.11e-07	2.35326
Methidathion	ENSMUSG00000068196	0.013939	-2.0563
Methidathion	ENSMUSG00000068220	8.19e-08	2.45238
Methidathion	ENSMUSG00000068762	5.81e-08	2.26705
Methidathion	ENSMUSG00000068855	3.41e-05	2.86696
Methidathion	ENSMUSG00000069196	3.5e-06	3.67059
Methidathion	ENSMUSG00000069273	9.17e-06	2.43653
Methidathion	ENSMUSG00000069456	5.18e-07	2.83429
Methidathion	ENSMUSG00000069607	2.2e-08	-2.09468
Methidathion	ENSMUSG00000069609	2.47e-06	2.06356
Methidathion	ENSMUSG00000069729	3.32e-05	-2.38087
Methidathion	ENSMUSG00000069893	0.000873	2.04552
Methidathion	ENSMUSG00000069917	5.34e-07	-2.40277
Methidathion	ENSMUSG00000069919	1.79e-06	-2.21607
Methidathion	ENSMUSG00000070003	3.83e-11	2.99825
Methidathion	ENSMUSG00000070305	6.01e-11	3.31189
Methidathion	ENSMUSG00000070348	6.67e-09	3.11842
Methidathion	ENSMUSG00000070360	3.5e-08	-6.43347
Methidathion	ENSMUSG00000070390	0.003934	2.44089
Methidathion	ENSMUSG00000070407	2.58e-06	2.40875
Methidathion	ENSMUSG00000070427	8.45e-05	-3.22953
Methidathion	ENSMUSG00000070639	1.55e-07	-2.51356
Methidathion	ENSMUSG00000070720	9.61e-06	2.11795
Methidathion	ENSMUSG00000070883	9.92e-08	2.32326
Methidathion	ENSMUSG00000071633	4.15e-08	2.2226
Methidathion	ENSMUSG00000071713	4.27e-06	-2.95094
Methidathion	ENSMUSG00000072214	7.85e-07	10.7106
Methidathion	ENSMUSG00000072381	8.36e-08	-2.0731
Methidathion	ENSMUSG00000072694	4.77e-06	2.93819
Methidathion	ENSMUSG00000072770	1.28e-07	2.35219
Methidathion	ENSMUSG00000072889	7.21e-05	2.03788
Methidathion	ENSMUSG00000072963	5.65e-12	6.38759
Methidathion	ENSMUSG00000073096	7.52e-08	4.39773
Methidathion	ENSMUSG00000073125	0.003257	-2.07806
Methidathion	ENSMUSG00000073468	8.32e-07	-2.28122
Methidathion	ENSMUSG00000073559	0.000996	-2.26107
Methidathion	ENSMUSG00000073643	4.26e-06	2.79718
Methidathion	ENSMUSG00000073771	3.42e-06	-2.70975
Methidathion	ENSMUSG00000073842	0.014046	-2.08275
Methidathion	ENSMUSG00000074108	0.000918	2.21606
Methidathion	ENSMUSG00000074115	1.23e-06	-7.24457
Methidathion	ENSMUSG00000074277	6.26e-07	-2.28629
Methidathion	ENSMUSG00000074417	1.68e-08	2.33518
Methidathion	ENSMUSG00000074500	5.26e-05	-2.03749
Methidathion	ENSMUSG00000074519	9.74e-05	2.95867
Methidathion	ENSMUSG00000074622	2.26e-10	-5.29118
Methidathion	ENSMUSG00000074639	4.69e-11	2.45708
Methidathion	ENSMUSG00000074643	6.51e-05	2.0681
Methidathion	ENSMUSG00000074793	0.000301	-2.15637
Methidathion	ENSMUSG00000074794	1.79e-12	2.50272
Methidathion	ENSMUSG00000074862	3.56e-07	2.39426
Methidathion	ENSMUSG00000075420	1.06e-08	2.49658
Methidathion	ENSMUSG00000076609	2.84e-07	-2.08979
Methidathion	ENSMUSG00000076613	1.88e-07	-5.30613
Methidathion	ENSMUSG00000076617	2.29e-07	-3.34985
Methidathion	ENSMUSG00000076937	4.04e-09	2.39184
Methidathion	ENSMUSG00000078193	2.11e-07	3.54184
Methidathion	ENSMUSG00000078451	0.003151	-2.10916
Methidathion	ENSMUSG00000078452	2.66e-08	2.7437
Methidathion	ENSMUSG00000078607	3.32e-05	2.73791
Methidathion	ENSMUSG00000078650	1.82e-05	2.28037
Methidathion	ENSMUSG00000078719	0.002024	3.17575
Methidathion	ENSMUSG00000078866	4.94e-06	2.17297
Methidathion	ENSMUSG00000078868	4.39e-05	2.1271
Methidathion	ENSMUSG00000078905	4.03e-08	-5.6856
Methidathion	ENSMUSG00000078937	7.61e-08	2.0812
Methidathion	ENSMUSG00000078994	2.03e-06	2.04204
Methidathion	ENSMUSG00000078995	5.55e-08	2.04925
Methidathion	ENSMUSG00000079334	0.001114	2.05806
Methidathion	ENSMUSG00000079355	8.45e-09	2.86031
Methidathion	ENSMUSG00000079450	1.07e-06	2.32372
Methidathion	ENSMUSG00000079484	0.001384	-3.76738
Methidathion	ENSMUSG00000079495	0.000363	3.71266
Methidathion	ENSMUSG00000079507	4.71e-05	2.93132
Methidathion	ENSMUSG00000079553	6.1e-09	3.6838
Methidathion	ENSMUSG00000080747	0.000271	-3.51378
Methidathion	ENSMUSG00000081076	4.63e-06	7.16176
Methidathion	ENSMUSG00000081752	2.45e-07	2.85296
Methidathion	ENSMUSG00000081792	0.032712	2.04818
Methidathion	ENSMUSG00000081940	0.00387	-2.58673
Methidathion	ENSMUSG00000081968	1.22e-08	3.29757
Methidathion	ENSMUSG00000082510	5.4e-07	2.71572
Methidathion	ENSMUSG00000082912	0.031418	-2.22754
Methidathion	ENSMUSG00000083394	9.44e-08	3.15047
Methidathion	ENSMUSG00000083557	0.029803	-2.02302
Methidathion	ENSMUSG00000083754	3.01e-07	3.47423
Methidathion	ENSMUSG00000084116	0.005888	2.06
Methidathion	ENSMUSG00000085795	0.00015	2.46985
Methidathion	ENSMUSG00000086040	0.003091	-2.36673
Methidathion	ENSMUSG00000087119	5.43e-09	6.48575
Methidathion	ENSMUSG00000087260	3.31e-06	-2.63209
Methidathion	ENSMUSG00000089669	1.12e-07	3.44351
Methidathion	ENSMUSG00000089670	1.22e-05	3.15897
Methidathion	ENSMUSG00000089694	2.07e-07	3.50793
Methidathion	ENSMUSG00000089722	2.2e-08	-2.09468
Methidathion	ENSMUSG00000089808	0.002684	2.32681
Methidathion	ENSMUSG00000089906	0.00174	2.04965
Methidathion	ENSMUSG00000089943	0.00035	2.3812
Methidathion	ENSMUSG00000090213	0.000119	2.03214
Methidathion	ENSMUSG00000090840	5.7e-05	2.6603
Methidathion	ENSMUSG00000090958	0.000746	2.14108
Methidathion	ENSMUSG00000091337	0.000356	2.32013
Methidathion	ENSMUSG00000091680	2.81e-09	3.99891
Methidathion	ENSMUSG00000092609	0.005174	2.06609
Methidathion	ENSMUSG00000093545	0.010441	-2.1128
Methidathion	ENSMUSG00000094491	1.83e-09	-3.29056
Methidathion	ENSMUSG00000094786	6.42e-05	2.30458
Methidathion	ENSMUSG00000094793	0.00209	-2.64239
Methidathion	ENSMUSG00000094910	6.96e-07	2.21137
Methidathion	ENSMUSG00000095007	1.99e-06	-6.4146
Methidathion	ENSMUSG00000095028	8.45e-11	2.95466
Methidathion	ENSMUSG00000095079	1.74e-06	3.0643
Methidathion	ENSMUSG00000096188	1.22e-06	-4.817
Methidathion	ENSMUSG00000096715	0.000696	2.89526
Methidathion	ENSMUSG00000097439	2.26e-11	5.218
Methidathion	ENSMUSG00000098140	0.022486	2.43295
Methidathion	ENSMUSG00000099689	0.000122	2.19027
Methidathion	ENSMUSG00000100078	0.000511	2.31899
Methidathion	ENSMUSG00000100927	1.6e-05	-2.14022
Methidathion	ENSMUSG00000101152	4.27e-09	2.06941
Methidathion	ENSMUSG00000101262	1.35e-05	-2.04469
Methidathion	ENSMUSG00000101735	0.004259	2.07338
Methidathion	ENSMUSG00000101972	3.68e-06	2.05915
Methidathion	ENSMUSG00000103081	0.004306	2.62869
Methidathion	ENSMUSG00000104291	4.56e-09	2.84353
Methidathion	ENSMUSG00000104777	0.000684	2.46449
Methidathion	ENSMUSG00000106421	4.78e-08	5.71053
Methidathion	ENSMUSG00000106534	7e-06	2.30283
Methidathion	ENSMUSG00000107211	0.000708	-2.52394
Methidathion	ENSMUSG00000107499	8.16e-06	2.46864
Methidathion	ENSMUSG00000107968	2.79e-06	2.36538
Methidathion	ENSMUSG00000108022	8.44e-05	-2.2484
Methidathion	ENSMUSG00000109179	1.08e-07	2.34726
Methidathion	ENSMUSG00000109793	1.28e-05	-2.48542
Methidathion	ENSMUSG00000110104	2.52e-09	5.94701
Methidathion	ENSMUSG00000110170	4.13e-07	3.76955
Methidathion	ENSMUSG00000110353	4.05e-05	3.1138
Methidathion	ENSMUSG00000110642	1.22e-11	2.14342
Methidathion	ENSMUSG00000110935	8.43e-08	5.108
Methidathion	ENSMUSG00000111548	0.009111	5.79746
Methidathion	ENSMUSG00000111985	2.13e-10	-3.57561
Methidathion	ENSMUSG00000112148	3.26e-11	2.16111
Methidathion	ENSMUSG00000112515	1.66e-05	-2.07459
Methidathion	ENSMUSG00000112605	0.001865	-2.01709
Methidathion	ENSMUSG00000112673	9.54e-08	15.4985
Methidathion	ENSMUSG00000113258	1.72e-06	-2.56567
Methidathion	ENSMUSG00000113625	0.000185	-2.17372
Methidathion	ENSMUSG00000113640	1.3e-07	3.63066
Methidathion	ENSMUSG00000114603	0.003755	7.20576
Methidathion	ENSMUSG00000115219	0.003292	-2.51543
Methidathion	ENSMUSG00000115463	0	-3.39783
Methidathion	ENSMUSG00000116079	1.89e-09	9.32158
Methidathion	ENSMUSG00000116547	1.88e-07	2.42614
Methidathion	ENSMUSG00000117082	3.23e-11	9.45317
Methidathion	ENSMUSG00000117202	4.18e-07	-3.04395
Methidathion	ENSMUSG00000117428	0.004259	2.07338
Methidathion	ENSMUSG00000117503	1.01e-08	-2.01388
Methidathion	ENSMUSG00002075361	1.32e-06	2.92967
Parathion	ENSMUSG00000000058	6.87e-06	2.45265
Parathion	ENSMUSG00000000078	9.25e-05	2.58728
Parathion	ENSMUSG00000000253	5.96e-05	-2.27787
Parathion	ENSMUSG00000000278	1.1e-06	-3.34039
Parathion	ENSMUSG00000000317	0.000524	2.0077
Parathion	ENSMUSG00000000386	0.031153	2.21933
Parathion	ENSMUSG00000000416	0.000171	3.23712
Parathion	ENSMUSG00000000440	0.013355	2.52959
Parathion	ENSMUSG00000000486	0.000556	-2.38744
Parathion	ENSMUSG00000000682	0.002423	2.52854
Parathion	ENSMUSG00000000739	0.003418	-2.25725
Parathion	ENSMUSG00000001020	0.006417	2.36513
Parathion	ENSMUSG00000001062	0.000686	2.89689
Parathion	ENSMUSG00000001281	3.74e-06	3.07101
Parathion	ENSMUSG00000001665	1.71e-05	-2.10479
Parathion	ENSMUSG00000001670	1.99e-05	-2.36771
Parathion	ENSMUSG00000001672	8.29e-06	-3.11109
Parathion	ENSMUSG00000001943	1.6e-06	3.68179
Parathion	ENSMUSG00000001986	3.07e-06	2.18147
Parathion	ENSMUSG00000002058	0.001533	-2.26263
Parathion	ENSMUSG00000002578	0.007965	2.41541
Parathion	ENSMUSG00000002608	7.6e-05	-2.98403
Parathion	ENSMUSG00000002769	7.08e-06	-2.12493
Parathion	ENSMUSG00000002831	2.3e-05	4.33587
Parathion	ENSMUSG00000002844	4.76e-06	-2.50428
[truncated: 1,014 more rows]

## Sheet: Table S3
Supplemental Table S3: No observed and lowest observed adverse effect levels (NOAEL and LOAEL) from the most sensitive, apical endpoints identified in chronic mammalian studies from the U.S. EPA Comptox Dashboard.
Treatment	Source	Supercategory	Type	Qualifier	Value	Units	Study Type	Exposure Route	Species	Study Duration	Units	Critical effect	Year	Mouse Liver Transcriptomic point-of-departure (mg/kg-day)	Absolute Fold-Change Difference Between Apical and Transcriptomic point-of-departure	Transcriptomics more or less sensitive
Fenthion	ToxRefDB	Point of Departure	NOAEL	<	0.03	mg/kg-day	chronic	oral feed	Mouse	102	weeks	cholinesterase-cholinesterase/brain cholinesterase (che)	1990	0.009	3.33333	more
			LOAEL	=	0.03	mg/kg-day
Fenthion	ToxRefDB	Point of Departure	NOAEL	=	0.056	mg/kg-day	chronic	oral feed	Dog	53	weeks	cholinesterase-cholinesterase/brain cholinesterase (che)|cholinesterase-cholinesterase/erythrocyte cholinesterase (che)|cholinesterase-cholinesterase/plasma cholinesterase (che)	1990	0.009	6.22222	more
			LOAEL	=	0.258	mg/kg-day
Fenthion	ToxRefDB	Point of Departure	NOAEL	<	0.07	mg/kg-day	chronic	oral feed	Rat	2	years	cholinesterase-cholinesterase/brain cholinesterase (che)|cholinesterase-cholinesterase/erythrocyte cholinesterase (che)|cholinesterase-cholinesterase/plasma cholinesterase (che)	1990	0.009	7.77778	more
			LOAEL	=	0.07	mg/kg-day
Fenthion	EFSA	Point of Departure	NOAEL	=	0.07	mg/kg-day	chronic	-	Human	28	days	-	2012	0.009	7.77778	more
			LOAEL	=		mg/kg-day
Fenthion	Chiu	Point of Departure	NOAEL	<	0.02	mg/kg-day	chronic	oral diet	Primate	2	years	plasma cholinesterase inhibition	2001	0.009	2.22222	more
			LOAEL	=	0.02	mg/kg-day
Methidathion	EFSA	Point of Departure	NOAEL	=	0.1	mg/kg-day	chronic	-	Human	42	days	-	2012	0.093	1.07527	more
			LOAEL	=		mg/kg-day
Methidathion	ToxRefDB	Point of Departure	NOAEL	=	0.25	mg/kg-day	reproduction	oral	Rat	2	generations	organ weight-ovary/absolute|organ weight-ovary/relative to body weight|in life observation-body weight/body weight|in life observation-clinical signs/tremors	1986	0.093	2.68817	more
			LOAEL	=		mg/kg-day
Methidathion	ToxRefDB	Point of Departure	NOAEL	=	1.6	mg/kg-day	chronic	oral	Mouse	24	months	cholinesterase-cholinesterase/brain cholinesterase (che)|cholinesterase-cholinesterase/plasma cholinesterase (che)	1986	0.093	17.2043	more
			LOAEL	=	7.5	mg/kg-day
Methidathion	Chiu	Point of Departure	NOAEL	=	0.15	mg/kg-day	chronic	oral	Dog	2	years	rbc, and brain cholinesterasei and liver toxicity		0.093	1.6129	more
			LOAEL	=		mg/kg-day
Parathion	ToxRefDB	Point of Departure	NOAEL	<	0.01	mg/kg-day	chronic	oral	Dog	12	months	cholinesterase-cholinesterase/erythrocyte cholinesterase (che)|cholinesterase-cholinesterase/plasma cholinesterase (che)	1981	0.046	4.6	less
			LOAEL	=	0.01	mg/kg-day
Parathion	HEAST	Point of Departure	NOAEL	=	0.064	mg/kg-day	chronic	oral	Human			reduced cholinesterase activity	-	0.046	1.3913	more
			LOAEL			mg/kg-day
Parathion	ToxRefDB	Point of Departure	NOAEL	=	0.1	mg/kg-day	chronic	oral	Rat	26	months	cholinesterase-cholinesterase/brain cholinesterase (che)|cholinesterase-cholinesterase/erythrocyte cholinesterase (che)|cholinesterase-cholinesterase/plasma cholinesterase (che)	1987	0.046	2.17391	more
			LOAEL	=	0.42	mg/kg-day

## Sheet: Table S4
Supplemental Table S4: No observed and lowest observed effect concentrations (NOEC and LOEC) from the most sensitive, apical endpoints identified in chronic fish studies from the U.S. EPA Comptox Dashboard.
Treatment	Source	Supercategory	Type	Qualifier	Value	Units	Study Type	Species	Study Duration	Units	Critical effect	Year	Fathead minnow larvae transcriptomic point-of-departure (mg/L)	Absolute Fold-Change Difference Between Apical and Transcriptomic point-of-departure	Transcriptomics more or less sensitive
Fenthion	EnviroTox_v2	Point of Departure	NOEC	=	0.0075	mg/L	chronic	Rainbow Trout	90	days	Mortality/Growth	1992	0.007	1.07143	more
			LOEC	=	0.015	mg/L
Fenthion	EnviroTox_v2	Point of Departure	NOEC	=	0.065	mg/L	chronic	Fathead Minnow	30	days	Growth	1992	0.007	9.28571	more
			LOEC	=	0.29	mg/L
Methidathion	EnviroTox_v2	Point of Departure	NOEC	=	0.0063	mg/L	chronic	Fathead Minnow	35	days	Mortality/Growth	1992	0.115	18.254	less
			LOEC	=	0.012	mg/L
Parathion	EnviroTox_v2	Point of Departure	NOEC	=	0.00019	mg/L	chronic	Sheepshead Minnow	29	days	reproduction	1992	0.046	242.105	less
			LOEC	=	0.00037	mg/L
Parathion	DOD ERED	Point of Departure	NOEC	=	0.015	mg/L	acute	Brown Bullhead	30	days	behavior	1969	0.046	3.06667	less
			LOEC	=	0.03	mg/L
Parathion	ECOTOX	Point of Departure	NOEC	=	0.0041	mg/L	growth	Zebra Danio	28	days	Growth:Weight:Whole organism	2002	0.046	11.2195	less
			LOEC	=	0.021	mg/L

## Sheet: Table S5
Supplemental Table S5. IPA enriched canonical pathways from short-term exposure to fenthion, methidathion, and parathion in mouse liver study and fathead minnow larvae study (enrichment determined by p-value < 0.05 or -log(p-value)>1.3)
Fenthion- Mouse						Methidathion- Mouse						Parathion- Mouse						Fenthion- Fathead Minnow						Methidathion- Fathead Minnow						Parathion- Fathead Minnow
Ingenuity Canonical Pathways	-log(p-value)	Ratio	z-score	Molecules		Ingenuity Canonical Pathways	-log(p-value)	Ratio	z-score	Molecules		Ingenuity Canonical Pathways	-log(p-value)	Ratio	z-score	Molecules		Ingenuity Canonical Pathways	-log(p-value)	Ratio	z-score	Molecules		Ingenuity Canonical Pathways	-log(p-value)	Ratio	z-score	Molecules		Ingenuity Canonical Pathways	-log(p-value)	Ratio	z-score	Molecules
Xenobiotic Metabolism PXR Signaling Pathway	5.74	0.109	-1.091	ALDH18A1,ALDH1A1,ALDH3B1,ALDH4A1,ALDH5A1,CES4A,CHST2,CITED2,CYP2C8,GSTA5,IL4I1,Ppp1cc,PPP1R10,PRKAR2A,PRKCB,SCAND1,SMOX,SULT1C2,SULT1E1,UGT1A4,UGT2B17		Role of JAK family kinases in IL-6-type Cytokine Signaling	5.27	0.139	0.905	BIRC5,CCND1,CTF1,LBP,MAPK11,MYC,SERPINA3,SERPINA7,SERPINA9,SOCS3,TIMP1		LPS/IL-1 Mediated Inhibition of RXR Function	6.52	0.0984	-0.816	ABCC3,ACSL4,ACSL6,ALAS1,CHST2,Cyp2c54 (includes others),CYP2C8,CYP2E1,CYP2U1,CYP4A11,CYP7A1,FABP1,FABP5,FMO1,FMO2,FMO5,GSTA5,GSTT2/GSTT2B,IL18,MAOA,NR1I3,SLCO1A2,SREBF1,SULT1C2,SULT1E1		Dilated Cardiomyopathy Signaling Pathway	1.83	0.02	#NUM!	MYL4,RYR2,TTN		Acute Phase Response Signaling	5.19	0.0595	0	APCS,C3,C4A/C4B,C9,CRP,HMOX1,ITIH3,MBL2,RASD1,RBP7,SERPINE1		IGF-1 Signaling	2.68	0.0381	#NUM!	IGFBP1,PRKACA,PXN,RASA1
LPS/IL-1 Mediated Inhibition of RXR Function	3.9	0.0827	0	ABCC4,ABCG5,ACSL4,ALDH18A1,ALDH1A1,ALDH3B1,ALDH4A1,ALDH5A1,CHST2,Cyp2c54 (includes others),CYP2C8,CYP2J2,CYP4A11,FMO5,GSTA5,IL4I1,NR0B2,SLCO1A2,SMOX,SULT1C2,SULT1E1		LPS/IL-1 Mediated Inhibition of RXR Function	4.47	0.0748	-1.414	ACSL4,ALAS1,ALDH18A1,ALDH3B1,ALDH4A1,CHST2,CPT1B,CYP2C18,Cyp2c54 (includes others),CYP2C8,CYP4A11,CYP7A1,FMO2,Gstm3,IL1R1,LBP,NR0B2,SLCO1A2,SULT1E1		Nicotine Degradation II	6.19	0.182	-0.302	CYP2C8,CYP2E1,CYP2U1,CYP4B1,FMO1,FMO2,FMO5,POR,UGT1A1,UGT2A2,UGT2B17,UGT2B28		Triacylglycerol Biosynthesis	1.81	0.0364	#NUM!	AGPAT4,OSGEPL1		Aldosterone Signaling in Epithelial Cells	3.92	0.0523	#NUM!	CRYAA/LOC102724652,CRYAB,DNAJB6,DUSP1,HSPA1L,HSPB1,HSPB7,HSPB8,NR3C2		Phenylalanine Degradation IV (Mammalian, via Side Chain)	2.64	0.143	#NUM!	AASDH,SLC27A2
Cell Cycle: G2/M DNA Damage Checkpoint Regulation	3.65	0.16	-1.134	BORA,CCNB1,CCNB2,GADD45A,PKMYT1,PLK1,PRKDC,TOP2A		Xenobiotic Metabolism PXR Signaling Pathway	3.86	0.0781	0.258	ALDH18A1,ALDH3B1,ALDH4A1,CES1,Ces1e,CES4A,CHST2,CITED2,CYP2C8,Gstm3,Ppp1cc,PRKCB,SULT1E1,UGT2B17,UGT2B28		Cell Cycle: G2/M DNA Damage Checkpoint Regulation	5.65	0.2	0	AURKA,BORA,BRCA1,CCNB1,CDK1,CDKN1A,CHEK1,PKMYT1,PLK1,TOP2A		Nicotine Degradation III	1.77	0.0345	#NUM!	CYP3A7,UGT2A1		Regulation Of The Epithelial Mesenchymal Transition By Growth Factors Pathway	3.56	0.0469	-0.816	EGR1,FGF1,FGF20,FGF23,FGFR1,LTA,RASD1,RHOA,SNAI2		Neuroprotective Role of THOP1 in Alzheimer's Disease	2.45	0.0331	-1	C1R,F7,PRKACA,PRSS36
Xenobiotic Metabolism Signaling	3.51	0.0756	#NUM!	AIP,ALDH18A1,ALDH1A1,ALDH3B1,ALDH4A1,ALDH5A1,CES4A,CHST2,CITED2,CYP2C8,FMO5,GSTA5,IL4I1,MAPK11,PIK3C2G,PRKCB,SCAND1,SMOX,SULT1C2,SULT1E1,UGT1A4,UGT2B17		Mitotic Roles of Polo-Like Kinase	3.51	0.119	1.342	CCNB1,CCNB2,CDC20,CDC7,PKMYT1,PLK1,PLK3,RAD21		Superpathway of Melatonin Degradation	5.27	0.164	0.632	CYP2C8,CYP2E1,CYP2U1,CYP4B1,MAOA,POR,SULT1C2,UGT1A1,UGT2A2,UGT2B17,UGT2B28		Role of JAK2 in Hormone-like Cytokine Signaling	1.72	0.0323	#NUM!	CYP3A7,PRLR		Hepatic Fibrosis / Hepatic Stellate Cell Activation	3.53	0.0464	#NUM!	CCR7,COL11A2,FGF1,FGFR1,IL1RAPL2,MYL3,SERPINE1,TIMP2,VEGFC		D-mannose Degradation	2.29	1	#NUM!	MPI
Mitotic Roles of Polo-Like Kinase	3.45	0.134	2.449	CCNB1,CCNB2,CDC20,CDC25A,CDC7,KIF23,PKMYT1,PLK1,PRC1		Kinetochore Metaphase Signaling Pathway	3.23	0.0901	1	BIRC5,CCNB1,CDC20,CENPE,CENPT,KIF2C,KNTC1,PLK1,Ppp1cc,RAD21		Nicotine Degradation III	5.04	0.172	0	CYP2C8,CYP2E1,CYP2U1,CYP4B1,FMO5,POR,UGT1A1,UGT2A2,UGT2B17,UGT2B28		Melatonin Degradation I	1.72	0.0323	#NUM!	CYP3A7,UGT2A1		Airway Pathology in Chronic Obstructive Pulmonary Disease	3.49	0.0593	#NUM!	CCL20,FGF1,FGF20,FGF23,IL11,LTA,PRF1		Pregnenolone Biosynthesis	2.08	0.0741	#NUM!	CYP26A1,CYP27A1
Superpathway of Melatonin Degradation	3.45	0.134	-0.707	CYP2C8,CYP2J2,CYP4B1,IL4I1,SMOX,SULT1C2,UGT1A4,UGT2A2,UGT2B17		Xenobiotic Metabolism Signaling	2.82	0.0584	#NUM!	ALDH18A1,ALDH3B1,ALDH4A1,CES1,Ces1e,CES4A,CHST2,CITED2,CYP2C8,FMO2,Gstm3,MAP3K13,MAPK11,PRKCB,SULT1E1,UGT2B17,UGT2B28		Melatonin Degradation I	4.77	0.161	0.333	CYP2C8,CYP2E1,CYP2U1,CYP4B1,POR,SULT1C2,UGT1A1,UGT2A2,UGT2B17,UGT2B28		Nicotine Degradation II	1.66	0.0303	#NUM!	CYP3A7,UGT2A1		LXR/RXR Activation	3.38	0.0569	1.89	APOB,APOE,C3,C4A/C4B,C9,CYP7A1,IL1RAPL2		Asparagine Degradation I	1.99	0.5	#NUM!	ASRGL1
Serotonin Degradation	3.26	0.127	-0.707	ALDH1A1,ALDH3B1,ALDH4A1,IL4I1,SMOX,SULT1C2,UGT1A4,UGT2A2,UGT2B17		Cell Cycle: G2/M DNA Damage Checkpoint Regulation	2.77	0.12	-1.342	CCNB1,CCNB2,GADD45A,PKMYT1,PLK1,PRKDC		Acetone Degradation I (to Methylglyoxal)	4.39	0.186	0.378	AKR1B10,CYP2C8,CYP2E1,CYP2U1,CYP4A11,CYP4A22,CYP4B1,POR		Superpathway of Melatonin Degradation	1.65	0.0299	#NUM!	CYP3A7,UGT2A1		Adenosine Nucleotides Degradation II	3.19	0.188	#NUM!	ADA,NT5C1B,PNP		Xanthine and Xanthosine Salvage	1.99	0.5	#NUM!	PNP
Dopamine Degradation	3.25	0.188	-0.816	ALDH1A1,ALDH3B1,ALDH4A1,IL4I1,SMOX,SULT1C2		Aryl Hydrocarbon Receptor Signaling	2.56	0.0692	1	ALDH18A1,ALDH3B1,ALDH4A1,CCNA2,CCND1,CYP2C18,Cyp2c54 (includes others),CYP2C8,Gstm3,MYC,NR0B2		FXR/RXR Activation	3.89	0.103	#NUM!	C9,CYP7A1,FASN,FOXA1,FOXA3,FOXO1,G6PC3,HNF1A,IL18,PPARG,SAA1,SLC22A7,SREBF1		Tight Junction Signaling	1.62	0.0168	#NUM!	CLDN22,CLDN4,MYL4		Complement System	3.16	0.108	#NUM!	C3,C4A/C4B,C9,MBL2		G-Protein Coupled Receptor Signaling	1.99	0.0128	-1.667	GHSR,MTNR1A,NPY1R,PRKACA,PXN,RASA1,RHO,SSTR1,TTN
Putrescine Degradation III	3.18	0.227	-1.342	ALDH1A1,ALDH3B1,ALDH4A1,IL4I1,SMOX		Acute Phase Response Signaling	2.51	0.0649	-2.121	A2M,HNF1A,IL1R1,LBP,MAPK11,SAA1,SAA2-SAA4,Saa3,SERPINA3,SERPINE1,SOCS2,SOCS3		PXR/RXR Activation	3.82	0.138	1	ABCC3,ALAS1,CYP2C8,CYP7A1,FOXO1,IGFBP1,NR1I3,SCD,UGT1A1		Xenobiotic Metabolism CAR Signaling Pathway	1.55	0.0157	#NUM!	CYP3A7,SNW1,UGT2A1		Purine Nucleotides Degradation II (Aerobic)	2.96	0.158	#NUM!	ADA,NT5C1B,PNP		Regulation of Cellular Mechanics by Calpain Protease	1.95	0.0333	#NUM!	CAPN3,ITGB7,PXN
Xenobiotic Metabolism CAR Signaling Pathway	3.18	0.0838	-1	ALDH18A1,ALDH1A1,ALDH3B1,ALDH4A1,ALDH5A1,CHST2,CITED2,CYP2C8,FMO5,GSTA5,PRKCB,SCAND1,SULT1C2,SULT1E1,UGT1A4,UGT2B17		Proline Biosynthesis I	2.42	0.5	#NUM!	ALDH18A1,PYCR1		Mitotic Roles of Polo-Like Kinase	3.72	0.134	0.378	CCNB1,CDC20,CDC25A,CDK1,PKMYT1,PLK1,PLK3,PLK4,PRC1		Angiopoietin Signaling	1.55	0.0263	#NUM!	ANGPT1,ANGPTL1		Glioma Invasiveness Signaling	2.91	0.0685	-1	HMMR,PLAUR,RASD1,RHOA,TIMP2		Nucleotide Excision Repair Pathway	1.86	0.0571	#NUM!	CCNH,RPA3
Tryptophan Degradation X (Mammalian, via Tryptamine)	2.76	0.185	-1.342	ALDH1A1,ALDH3B1,ALDH4A1,IL4I1,SMOX		Xenobiotic Metabolism CAR Signaling Pathway	2.4	0.0628	0	ALDH18A1,ALDH3B1,ALDH4A1,CHST2,CITED2,CYP2C8,FMO2,Gstm3,PRKCB,SULT1E1,UGT2B17,UGT2B28		Superpathway of Cholesterol Biosynthesis	3.69	0.207	0	DHCR7,IDI1,MSMO1,MVD,NSDHL,SC5D		Xenobiotic Metabolism PXR Signaling Pathway	1.55	0.0156	#NUM!	CYP3A7,SNW1,UGT2A1		Regulation of the Epithelial-Mesenchymal Transition Pathway	2.85	0.041	#NUM!	EGR1,FGF1,FGF20,FGF23,FGFR1,RASD1,RHOA,SNAI2		Guanine and Guanosine Salvage I	1.82	0.333	#NUM!	PNP
Oxidative Ethanol Degradation III	2.57	0.123	-1	ACSS2,ALDH1A1,ALDH3B1,ALDH4A1,Cyp2c54 (includes others),CYP2C8,CYP2J2		GADD45 Signaling	2.36	0.1	-0.816	CCNB1,CCND1,GADD45A,GADD45G,MAPK11,MYC		Xenobiotic Metabolism Signaling	3.59	0.0722	#NUM!	ABCC3,Ces1e,CES4A,CHST2,CITED2,CYP2C8,FMO1,FMO2,FMO5,GSTA5,GSTT2/GSTT2B,MAOA,MAP3K13,NR1I3,PIK3C2G,PRKCB,SULT1C2,SULT1E1,UGT1A1,UGT2B17,UGT2B28		Mitochondrial Dysfunction	1.51	0.0116	-1	FIS1,Gsta4,NDUFA11,TOMM7		Adenine and Adenosine Salvage III	2.62	0.286	#NUM!	ADA,PNP		Tetrahydrobiopterin Biosynthesis I	1.82	0.333	#NUM!	SPR
Nicotine Degradation III	2.52	0.121	-0.447	CYP2C8,CYP2J2,CYP4B1,FMO5,UGT1A4,UGT2A2,UGT2B17		ID1 Signaling Pathway	2.22	0.0597	-0.577	ATF3,Bhlhe41,BIRC5,CAV1,CCND1,CDC20,CHRNA2,FGF2,FGR,MAPK11,MYC,S100A9		Xenobiotic Metabolism CAR Signaling Pathway	3.57	0.0838	0	ABCC3,CHST2,CITED2,CYP2C8,FMO1,FMO2,FMO5,GSTA5,GSTT2/GSTT2B,NR1I3,PRKCB,SULT1C2,SULT1E1,UGT1A1,UGT2B17,UGT2B28		Agranulocyte Adhesion and Diapedesis	1.45	0.0143	#NUM!	CLDN22,CLDN4,MYL4		ERK/MAPK Signaling	2.58	0.0372	1.89	DUSP1,ESR1,HSPB1,HSPB7,PLA2G3,PPP1R3C,PRKACA,RASD1		Adenine and Adenosine Salvage I	1.82	0.333	#NUM!	PNP
Kinetochore Metaphase Signaling Pathway	2.41	0.0901	0.707	CCNB1,CDC20,CENPE,CENPO,H2AC20,KNTC1,NSL1,PLK1,Ppp1cc,PPP1R10		Nicotine Degradation II	2.16	0.0909	0.447	CYP2C18,CYP2C8,FMO2,UGT2A2,UGT2B17,UGT2B28		Adipogenesis pathway	3.46	0.0935	#NUM!	BMP7,FOXO1,FZD1,FZD7,KLF5,LPIN1,NOCT,PPARG,PPIP5K1,RB1,SLC2A4,SMAD9,SREBF1		Mineralocorticoid Biosynthesis	1.36	0.0769	#NUM!	Gsta4		FXR/RXR Activation	2.58	0.0476	#NUM!	APOB,APOE,C3,C4A/C4B,C9,CYP7A1		Tetrahydrobiopterin Biosynthesis II	1.82	0.333	#NUM!	SPR
IL-7 Signaling Pathway	2.37	0.103	-0.447	BCL6,CDC25A,DNTT,GSK3A,IL2RG,MAPK11,MYC,PIK3C2G		Parkinson's Signaling	2.13	0.188	#NUM!	MAPK11,SEPTIN5,SNCA		Estrogen Biosynthesis	3.4	0.156	0.447	AKR1B10,CYP2C8,CYP2E1,CYP2U1,CYP4B1,HSD17B6,POR		Glucocorticoid Biosynthesis	1.33	0.0714	#NUM!	Gsta4		Pathogen Induced Cytokine Storm Signaling Pathway	2.57	0.0296	-1.508	C3,CCL20,COL11A2,CRP,FTH1,HLA-DQA1,IL11,IL1RAPL2,LTA,PRF1,VEGFC		Notch Signaling	1.79	0.0526	#NUM!	DLL1,NOTCH1
Melatonin Degradation I	2.36	0.113	0	CYP2C8,CYP2J2,CYP4B1,SULT1C2,UGT1A4,UGT2A2,UGT2B17		STAT3 Pathway	2.09	0.0667	-0.378	CSF2RB,FGF2,IL1R1,IL2RG,MAPK11,MYC,NTRK2,SOCS2,SOCS3		Cholesterol Biosynthesis I	3.31	0.308	-1	DHCR7,MSMO1,NSDHL,SC5D								Multiple Sclerosis Signaling Pathway	2.5	0.036	1.414	C3,C9,CAPN1,CAPN3,DUSP1,HLA-DQA1,IL11,LTA		Hepatic Cholestasis	1.77	0.0209	#NUM!	CYP27A1,ESR1,PRKACA,TIRAP
STAT3 Pathway	2.26	0.0815	0.333	CDC25A,CISH,CSF2RB,IL17RB,IL2RG,MAPK11,MYC,NTRK2,PIAS3,PIM1,SOCS3		Agranulocyte Adhesion and Diapedesis	2.08	0.0571	#NUM!	ACKR4,ACTA1,Ccl6,CCR2,CXCL10,CXCL14,CXCR4,ICAM1,IL1R1,ITGB7,MYL4,PF4		Cholesterol Biosynthesis II (via 24,25-dihydrolanosterol)	3.31	0.308	-1	DHCR7,MSMO1,NSDHL,SC5D								Atherosclerosis Signaling	2.46	0.0451	#NUM!	ALOXE3,APOB,APOE,COL11A2,PLA2G3,TNFRSF14		S100 Family Signaling Pathway	1.75	0.0117	-1.667	ESR1,GHSR,MCAM,MMP20,MTNR1A,NPY1R,PRKACA,RHO,SSTR1
Nicotine Degradation II	2.21	0.106	-0.816	CYP2C8,CYP2J2,CYP4B1,FMO5,UGT1A4,UGT2A2,UGT2B17		Fcγ Receptor-mediated Phagocytosis in Macrophages and Monocytes	1.97	0.0745	-1.134	ACTA1,FGR,NCF1,PAK1,PLD4,PRKCB,VASP		Cholesterol Biosynthesis III (via Desmosterol)	3.31	0.308	-1	DHCR7,MSMO1,NSDHL,SC5D								Purine Ribonucleosides Degradation to Ribose-1-phosphate	2.39	0.222	#NUM!	ADA,PNP		Estrogen Receptor Signaling	1.72	0.0147	-0.447	ESR1,FBXO32,MMP20,NDUFB5,NOTCH1,PRKACA
Spermine and Spermidine Degradation I	2.2	0.5	#NUM!	PAOX,SMOX		Hepatic Fibrosis / Hepatic Stellate Cell Activation	1.93	0.0567	#NUM!	A2M,COL3A1,FGF2,ICAM1,IL1R1,KLF6,LBP,MYL4,SERPINE1,TIMP1,TIMP2		Glucocorticoid Biosynthesis	3.17	0.286	#NUM!	CYP17A1,CYP21A2,GSTA5,Hsd3b4 (includes others)								Protein Kinase A Signaling	2.24	0.0268	1.414	DUSP1,DUSP3,DUSP5,FLNC,MYL3,PPP1R3C,PRKACA,PTPDC1,PYGL,RHOA,TNNI1		RAR Activation	1.67	0.0195	#NUM!	CCNH,CYP26A1,DHRS3,PRKACA
Proline Biosynthesis I	2.2	0.5	#NUM!	ALDH18A1,PYCR1		Purine Nucleotides Degradation II (Aerobic)	1.92	0.158	#NUM!	ACP3,ADAT3,IMPDH1		Molecular Mechanisms of Cancer	3.14	0.06	#NUM!	AURKA,BMP10,BMP6,BMP7,BRCA1,CDC25A,CDK1,CDK11A,CDKN1A,CDKN2C,CHEK1,DIABLO,FOXO1,FZD1,FZD7,GNA14,GNAI1,ITGA6,ITGA8,ITGB3,ITGB7,PIK3C2G,PLCB4,PRKCB,RB1,RHOBTB1,SMAD9								Kinetochore Metaphase Signaling Pathway	2.12	0.045	-0.447	MAD2L1,MIS12,NSL1,PPP1R3C,SKA1		Integrin Signaling	1.62	0.0189	-2	CAPN3,ITGB7,PXN,TTN
Melatonin Degradation II	2.2	0.5	#NUM!	IL4I1,SMOX		Caveolar-mediated Endocytosis Signaling	1.9	0.08	#NUM!	ACTA1,CAV1,HLA-A,ITGA6,ITGB7,PTPN1		Glutathione-mediated Detoxification	3.09	0.162	#NUM!	GSTA5,GSTT2/GSTT2B,Gstt3,LANCL1,Nat8f3 (includes others),Nat8f5								Epithelial Adherens Junction Signaling	2.11	0.0382	0	DLL1,FGF1,FGFR1,RASD1,RHOA,SNAI2		ERK/MAPK Signaling	1.6	0.0186	#NUM!	ESR1,ITGB7,PRKACA,PXN
Iron homeostasis signaling pathway	2.19	0.0797	#NUM!	ALAS2,ATP6V0D1,ATP6V0D2,ATP6V0E2,BMP7,CD163,HBB,LRP1,SLC11A1,TCIRG1,TFR2		EIF2 Signaling	1.83	0.0529	0	ACTA1,AGO2,ATF3,CCND1,EIF3E,MYC,MYCN,PABPC1,Ppp1cc,RPL10A,RPL35,TRIB3		Bupropion Degradation	3.08	0.2	0.447	CYP2C8,CYP2E1,CYP2U1,CYP4B1,POR								Guanosine Nucleotides Degradation III	2.07	0.154	#NUM!	NT5C1B,PNP		Arsenate Detoxification I (Glutaredoxin)	1.6	0.2	#NUM!	PNP
Aryl Hydrocarbon Receptor Signaling	2.16	0.0755	0	AIP,ALDH18A1,ALDH1A1,ALDH3B1,ALDH4A1,ALDH5A1,CCNE1,Cyp2c54 (includes others),CYP2C8,GSTA5,MYC,NR0B2		Oxidative Ethanol Degradation III	1.81	0.0877	#NUM!	ALDH3B1,ALDH4A1,CYP2C18,Cyp2c54 (includes others),CYP2C8		Xenobiotic Metabolism PXR Signaling Pathway	3.07	0.0781	0.258	ABCC3,Ces1e,CES4A,CHST2,CITED2,CYP2C8,GSTA5,GSTT2/GSTT2B,MAOA,PRKCB,SULT1C2,SULT1E1,UGT1A1,UGT2B17,UGT2B28								CDK5 Signaling	2.06	0.0435	1	CAPN1,EGR1,PPP1R3C,PRKACA,RASD1		Lysine Degradation II	1.6	0.2	#NUM!	AASDH
Noradrenaline and Adrenaline Degradation	2.14	0.135	-1.342	ALDH1A1,ALDH3B1,ALDH4A1,IL4I1,SMOX		Thyroid Cancer Signaling	1.8	0.0759	0.816	CCND1,CXCR4,HNF1A,MYC,NTF3,NTRK2		TR/RXR Activation	2.98	0.107	#NUM!	ACACA,CYP7A1,DIO1,FASN,ME1,PIK3C2G,SLC2A1,SREBF1,THRSP								Bladder Cancer Signaling	2.05	0.0431	#NUM!	FGF1,FGF20,FGF23,RASD1,VEGFC		Lysine Degradation V	1.6	0.2	#NUM!	AASDH
Xenobiotic Metabolism AHR Signaling Pathway	2.08	0.092	0	AIP,ALDH18A1,ALDH1A1,ALDH3B1,ALDH4A1,ALDH5A1,GSTA5,UGT1A4		Nicotine Degradation III	1.78	0.0862	0	CYP2C18,CYP2C8,UGT2A2,UGT2B17,UGT2B28		Thyroid Hormone Metabolism II (via Conjugation and/or Degradation)	2.9	0.15	-0.447	DIO1,SULT1C2,UGT1A1,UGT2A2,UGT2B17,UGT2B28								Phagosome Formation	2.01	0.0216	-0.258	ADGRG7,C3,CCR7,GPR156,GPR83,GPRC6A,HMOX1,HTR2A,MRC1,MYL3,PLA2G3,PLD1,RASD1,RHOA,S1PR1		Amyloid Processing	1.55	0.0392	#NUM!	CAPN3,PRKACA
GM-CSF Signaling	2.07	0.1	-1.342	CISH,CSF2RB,HCK,PIK3C2G,PIM1,PPP3CC,PRKCB		Tumor Microenvironment Pathway	1.75	0.0559	1	CCND1,COL3A1,CXCR4,FGF2,FGF21,HLA-A,ICAM1,MYC,SLC2A4,TNC		Stearate Biosynthesis I (Animals)	2.89	0.114	0.378	ACSL4,ACSL6,AKR1B10,Ces1e,CYP2E1,CYP4A11,CYP4A22,FASN								Urate Biosynthesis/Inosine 5'-phosphate Degradation	2	0.143	#NUM!	NT5C1B,PNP		GDP-mannose Biosynthesis	1.52	0.167	#NUM!	MPI
Ethanol Degradation IV	2.06	0.16	-1	ACSS2,ALDH1A1,ALDH3B1,ALDH4A1		Signaling by Rho Family GTPases	1.67	0.0487	0.333	ACTA1,CDC42EP4,CDC42EP5,CFL1,DIAPH3,ITGA6,ITGB7,MYL4,NCF1,PAK1,PARD6A,SEPTIN5,WASF1		Regulation of Cellular Mechanics by Calpain Protease	2.8	0.101	-1.342	CAPN2,CAPN3,CAPN8,CDK1,ITGA6,ITGA8,ITGB3,ITGB7,RB1								p38 MAPK Signaling	1.99	0.0417	1.342	DUSP1,HSPB1,HSPB7,IL1RAPL2,PLA2G3		Glucocorticoid Receptor Signaling	1.52	0.012	#NUM!	CCL11,CCNH,CD163,ESR1,IL2RG,NDUFB5,PRKACA
Thyroid Hormone Metabolism II (via Conjugation and/or Degradation)	2	0.125	0	DIO1,SULT1C2,UGT1A4,UGT2A2,UGT2B17		Role of JAK2 in Hormone-like Cytokine Signaling	1.67	0.0806	2.236	CCND1,EPOR,PTPN1,SOCS2,SOCS3		Insulin Secretion Signaling Pathway	2.73	0.0662	-1.698	AGO2,CHRM3,EIF4EBP3,GNA14,HNF1A,NSF,PIK3C2G,PLCB4,PLCE1,PRKCB,PRLR,RAPGEF4,SCNN1A,SLC2A1,SLC2A4,SPCS2,STX1A,VAMP2								Choline Biosynthesis III	1.94	0.133	#NUM!	HMOX1,PLD1		Phototransduction Pathway	1.5	0.037	#NUM!	PRKACA,RHO
Methionine Degradation I (to Homocysteine)	2	0.154	#NUM!	AHCY,Ahcyl,NSUN4,THUMPD3		Melatonin Degradation I	1.67	0.0806	0	CYP2C18,CYP2C8,UGT2A2,UGT2B17,UGT2B28		Biotin-carboxyl Carrier Protein Assembly	2.56	0.667	#NUM!	ACACA,ACACB								Oxytocin Signaling Pathway	1.9	0.0284	1.414	GAD1,HSPB1,HSPB7,MYL3,PLA2G3,PRKACA,RASD1,RHOA		Th2 Pathway	1.47	0.0219	#NUM!	DLL1,IL2RG,NOTCH1
Role of IL-17A in Psoriasis	2	0.214	#NUM!	CXCL3,IL17RB,S100A9		Cyclins and Cell Cycle Regulation	1.65	0.0706	1.342	CCNA2,CCNB1,CCNB2,CCND1,CDKN2C,HDAC7		p53 Signaling	2.51	0.0918	-0.378	BRCA1,CDKN1A,CHEK1,COQ8A,GADD45B,GADD45G,GNL3,PIK3C2G,RB1								IL-6 Signaling	1.86	0.0388	0	CRP,HSPB1,HSPB7,IL1RAPL2,RASD1		Adenine and Adenosine Salvage III	1.45	0.143	#NUM!	PNP
Urate Biosynthesis/Inosine 5'-phosphate Degradation	2	0.214	#NUM!	ACP3,IMPDH1,NT5E		Senescence Pathway	1.64	0.0468	-3.207	ATF3,CAPN2,CCNB1,CCNB2,CCND1,GADD45A,GADD45G,MAPKAPK3,PDK2,PPP3CC,SAA1,SAA2-SAA4,Saa3,SERPINE1		G-Protein Coupled Receptor Signaling	2.47	0.0498	-0.507	ACKR1,ACKR4,ADGRF1,ADGRF5,ADGRG6,ADRB2,CCR2,CHRM3,ENPP6,FOXO1,FZD1,FZD7,GABBR1,GNA14,GNAI1,GPR12,GRK5,GRM8,HCAR2,LGR5,MAP3K13,MPPE1,MTNR1A,MYL4,PDE6C,PIK3C2G,PLCB4,PLCE1,PREX1,PRKCB,RAPGEF4,RGS16,RGS7,S1PR4,S1PR5								Breast Cancer Regulation by Stathmin1	1.85	0.0219	-2.496	ADGRG7,CCR7,GPR156,GPR83,GPRC6A,HTR2A,PPP1R3C,PRKACA,RASD1,RHOA,S1PR1,TUBB6,VEGFC		Actin Cytoskeleton Signaling	1.43	0.0164	#NUM!	FGF20,ITGB7,PXN,TTN
Phenylalanine Degradation IV (Mammalian, via Side Chain)	2	0.214	#NUM!	GOT1,IL4I1,SMOX		Cardiac Hypertrophy Signaling (Enhanced)	1.62	0.0406	-0.471	ADCY4,CSF2RB,CTF1,DIAPH3,FGF2,FGF21,GSK3A,HDAC7,IL1R1,IL2RG,ITGA6,ITGB7,MAP3K13,MAPK11,MAPKAPK3,MYC,NPR1,PDE10A,PDE1B,PPP3CC,PRKCB,TNFSF13		Androgen Biosynthesis	2.47	0.19	#NUM!	CYP17A1,GSTA5,HSD17B6,Hsd3b4 (includes others)								nNOS Signaling in Neurons	1.83	0.0638	#NUM!	CAPN1,CAPN3,RASD1		FAK Signaling	1.38	0.00961	0	CAPN3,GHSR,IL2RG,ITGB7,MTNR1A,NPY1R,PXN,RASA1,RHO,SSTR1
Superpathway of Methionine Degradation	1.95	0.122	#NUM!	AHCY,Ahcyl,GOT1,NSUN4,THUMPD3		PXR/RXR Activation	1.59	0.0769	0.447	ALAS1,CYP2C8,CYP7A1,NR0B2,SCD		Circadian Rhythm Signaling	2.42	0.0634	#NUM!	CATSPER2,CIART,CRY1,CTH,EIF4EBP3,FBXL21P,GNA14,GNAI1,GRIA3,KLK3,MTNR1A,NTRK2,PER3,PLCB4,PLCE1,PRKCB,PRKG1								FGF Signaling	1.83	0.0465	0	FGF1,FGF20,FGF23,FGFR1		Semaphorin Neuronal Repulsive Signaling Pathway	1.38	0.02	#NUM!	ITGB7,PRKACA,PRKG2
Pathogen Induced Cytokine Storm Signaling Pathway	1.89	0.0566	-0.655	Ccl2,CD163,CERT1,CGAS,CSF2RB,CXCL10,CXCL14,CXCL2,CXCL3,CXCR4,LYST,MAPK11,MYC,NLRP6,PF4,RIPK3,SLC2A4,SOCS3,STING1,TLR8,TNFSF13		2-amino-3-carboxymuconate Semialdehyde Degradation to Glutaryl-CoA	1.59	1	#NUM!	ACMSD		Axonal Guidance Signaling	2.38	0.053	#NUM!	ADAM15,Adam4/Gm4787,ADAMTS7,BAIAP2,BMP10,BMP6,BMP7,EFNB1,FZD1,FZD7,GNA14,GNAI1,ITGA6,ITGA8,ITGB3,ITGB7,MYL4,NTRK2,PIK3C2G,PLCB4,PLCE1,PLXNA2,PRKCB,RTN4,SEMA4C,TUBA1C,VASP								Ferroptosis Signaling Pathway	1.82	0.0379	1.342	ALOXE3,FTH1,HMOX1,HSPB1,RASD1		PXR/RXR Activation	1.36	0.0308	#NUM!	IGFBP1,PRKACA
Cysteine Biosynthesis III (mammalia)	1.88	0.143	#NUM!	AHCY,Ahcyl,NSUN4,THUMPD3		Asparagine Biosynthesis I	1.59	1	#NUM!	ASNS		Hereditary Breast Cancer Signaling	2.37	0.0775	#NUM!	BRCA1,CCNB1,CDK1,CDKN1A,CHEK1,GADD45B,GADD45G,PIK3C2G,POLR2A,RB1,UBD								NRF2-mediated Oxidative Stress Response	1.8	0.0295	#NUM!	CYP2R1,DNAJB6,FTH1,HMOX1,HSPB8,RASD1,TXN		Purine Ribonucleosides Degradation to Ribose-1-phosphate	1.34	0.111	#NUM!	PNP
Acetone Degradation I (to Methylglyoxal)	1.87	0.116	-0.447	CYP2C8,CYP2J2,CYP4A11,CYP4B1,PTGR3		Hepatic Cholestasis	1.58	0.0524	#NUM!	ADCY4,CYP7A1,HNF1A,IL1R1,IRAK4,LBP,NR0B2,PRKCB,SLCO1A2,TNFSF13		Vitamin-C Transport	2.32	0.174	#NUM!	LRRC8B,LRRC8C,SLC2A1,SLC2A4								Isoleucine Degradation I	1.79	0.111	#NUM!	ACAD8,ACADSB		eNOS Signaling	1.33	0.0192	#NUM!	ESR1,MIP,PRKACA
WNT/β-catenin Signaling	1.87	0.069	0.632	BCL9,CDH2,DKK3,DKK4,DVL2,FZD1,GSK3A,HNF1A,LRP1,MYC,SOX5,UBD		Leukocyte Extravasation Signaling	1.55	0.0518	0.333	ACTA1,CXCR4,ICAM1,MAPK11,NCF1,PRKCB,RASGRP1,TIMP1,TIMP2,VASP		Senescence Pathway	2.3	0.0602	-2.357	ATF3,CAPN2,CAPN3,CAPN8,CCNB1,CDC25A,CDK1,CDKN1A,CHEK1,GADD45B,GADD45G,MAPKAPK3,PIK3C2G,RB1,SAA1,Saa3,SMAD9,STING1								Cardiac Hypertrophy Signaling (Enhanced)	1.78	0.0221	1.508	FGF1,FGF20,FGF23,FGFR1,HSPB1,HSPB7,IL11,LTA,MAP3K20,PRKACA,RASD1,RHOA		Epithelial Adherens Junction Signaling	1.33	0.0191	#NUM!	DLL1,KIF23,NOTCH1
GADD45 Signaling	1.84	0.1	-0.816	CCNB1,CCNE1,GADD45A,GADD45G,MAPK11,MYC		Estrogen-mediated S-phase Entry	1.55	0.115	#NUM!	CCNA2,CCND1,MYC		Basal Cell Carcinoma Signaling	2.2	0.0972	1	BMP10,BMP6,BMP7,DVL2,FZD1,FZD7,HNF1A								Actin Cytoskeleton Signaling	1.74	0.0287	#NUM!	FGF1,FGF20,FGF23,IQGAP3,MYL3,RASD1,RHOA		Axonal Guidance Signaling	1.32	0.0118	#NUM!	ITGB7,MMP20,NTN4,PRKACA,PXN,RASA1
CLEAR Signaling Pathway	1.83	0.0596	0	ATP6V0D1,ATP6V0D2,ATP6V0E2,FGF21,FNIP1,GBA1,GSK3A,MAPK11,NTRK2,PPP3CC,PRKCB,SCPEP1,SESN2,TCIRG1,TLR8,VPS33A,WDR24		Methionine Degradation I (to Homocysteine)	1.55	0.115	#NUM!	AHCY,Ahcyl,THUMPD3		Mineralocorticoid Biosynthesis	2.19	0.231	#NUM!	CYP21A2,GSTA5,Hsd3b4 (includes others)								Amyloid Processing	1.74	0.0588	#NUM!	CAPN1,CAPN3,PRKACA		Agrin Interactions at Neuromuscular Junction	1.31	0.029	#NUM!	LAMA2,PXN
Role of JAK family kinases in IL-6-type Cytokine Signaling	1.8	0.0886	0.378	CTF1,JUNB,MAPK11,MYC,PIAS3,SOCS3,TIMP1		Superpathway of Melatonin Degradation	1.54	0.0746	0	CYP2C18,CYP2C8,UGT2A2,UGT2B17,UGT2B28		DNA Methylation and Transcriptional Repression Signaling	2.13	0.0804	-0.447	CDK1,CDK11A,FOXA1,FOXA3,GADD45B,GADD45G,RB1,TCF19,TEAD1								Hepatic Fibrosis Signaling Pathway	1.73	0.0236	0	COL11A2,FGFR1,FTH1,IL1RAPL2,MYL3,PRKACA,RASD1,RHOA,SERPINE1,VEGFC
Phagosome Maturation	1.78	0.0696	#NUM!	ATP6V0D1,ATP6V0D2,ATP6V0E2,HLA-A,NCF1,NSF,STX1A,TCIRG1,TUBA1C,VPS33A,VPS33B		Regulation of Actin-based Motility by Rho	1.54	0.0609	1	ACTA1,CFL1,ITGA6,ITGB7,MYL4,PAK1,WASF1		Estrogen-mediated S-phase Entry	2.12	0.154	1	CDC25A,CDK1,CDKN1A,RB1								Hepatic Cholestasis	1.73	0.0314	#NUM!	CYP7A1,ESR1,IL11,IL1RAPL2,LTA,PRKACA
Dopamine Receptor Signaling	1.77	0.0875	#NUM!	ADCY4,IL4I1,Ppp1cc,PPP1R10,PPP1R1B,PRKAR2A,SMOX		CDK5 Signaling	1.54	0.0609	0	ADCY4,ITGA6,LAMB3,MAPK11,NTRK2,Ppp1cc,PPP1R1B		AMPK Signaling	2.11	0.062	0.333	ACACA,ACACB,ADRB2,CDKN1A,CHRNA2,CHRNA4,FASN,FOXO1,GNA14,GNAI1,GYS1,PFKFB3,PIK3C2G,SLC2A1,SLC2A4								Wound Healing Signaling Pathway	1.67	0.0278	-1.134	COL11A2,IL11,IL1RAPL2,LTA,RASD1,SNAI2,VEGFC
Sonic Hedgehog Signaling	1.73	0.129	#NUM!	CCNB1,CCNB2,PRKAR2A,PTCH1		Hereditary Breast Cancer Signaling	1.52	0.0563	#NUM!	BLM,CCNB1,CCND1,FANCG,FANCM,GADD45A,GADD45G,HDAC7		Superpathway of Methionine Degradation	2.1	0.122	0	Ahcyl,CTH,GOT1,MAT1A,NSUN4								Xanthine and Xanthosine Salvage	1.66	0.5	#NUM!	PNP
nNOS Signaling in Neurons	1.71	0.106	#NUM!	CAPN2,CAPN3,CAPN8,PPP3CC,PRKCB		Cell Cycle: G1/S Checkpoint Regulation	1.52	0.0735	0.447	CCND1,CDKN2C,GNL3,HDAC7,MYC		Urate Biosynthesis/Inosine 5'-phosphate Degradation	2.1	0.214	#NUM!	ACP3,IMPDH1,NT5E								Thyroid Hormone Biosynthesis	1.66	0.5	#NUM!	TPO
Trehalose Degradation II (Trehalase)	1.68	0.286	#NUM!	HK3,TREH		Pathogen Induced Cytokine Storm Signaling Pathway	1.51	0.0431	0	Ccl6,CD163,COL3A1,CSF2RB,CXCL10,CXCL14,CXCR4,IL1R1,MAPK11,MYC,PF4,RIPK3,SLC2A4,SOCS3,STXBP2,TNFSF13		Role of CHK Proteins in Cell Cycle Checkpoint Control	2.08	0.103	-1.342	BRCA1,CDC25A,CDK1,CDKN1A,CHEK1,PLK1								Glutamate Dependent Acid Resistance	1.66	0.5	#NUM!	GAD1
Purine Nucleotides Degradation II (Aerobic)	1.62	0.158	#NUM!	ACP3,IMPDH1,NT5E		Pulmonary Healing Signaling Pathway	1.48	0.0503	0	CCNB1,CCND1,CELA2A,CFL1,CXCR4,FGR,HNF1A,MAPK11,MYC,PRKCB		Multiple Sclerosis Signaling Pathway	2.07	0.0631	-1.604	AEBP2,C6,C9,CAPN2,CAPN3,CAPN8,HLA-A,HLA-DQB1,IL18,NLRP1,PARP8,PPARG,Tlr12,TNFSF13								Valine Degradation I	1.66	0.0952	#NUM!	ACAD8,ACADSB
Amyloid Processing	1.57	0.098	#NUM!	CAPN2,CAPN3,CAPN8,MAPK11,PRKAR2A		Cysteine Biosynthesis III (mammalia)	1.46	0.107	#NUM!	AHCY,Ahcyl,THUMPD3		Pregnenolone Biosynthesis	2.06	0.148	#NUM!	Cyp2d40,CYP2E1,CYP4A11,CYP4A22								Gap Junction Signaling	1.66	0.0303	#NUM!	GAD1,GJC1,HTR2A,PRKACA,RASD1,TUBB6
IL-9 Signaling	1.55	0.114	#NUM!	CISH,IL2RG,PIK3C2G,SOCS3		Growth Hormone Signaling	1.45	0.0704	-1	A2M,PRKCB,SLC2A4,SOCS2,SOCS3		Tetrapyrrole Biosynthesis II	2.06	0.4	#NUM!	ALAS1,ALAS2								Endocannabinoid Cancer Inhibition Pathway	1.64	0.034	0.447	ATF3,PRKACA,RHOA,SNAI2,VEGFC
Ethanol Degradation II	1.55	0.114	-1	ACSS2,ALDH1A1,ALDH3B1,ALDH4A1		Serotonin Degradation	1.45	0.0704	-1	ALDH3B1,ALDH4A1,UGT2A2,UGT2B17,UGT2B28		Tyrosine Degradation I	2.06	0.4	#NUM!	HGD,TAT								S100 Family Signaling Pathway	1.63	0.0194	-1.807	ADGRG7,AHNAK,CCL20,CCR7,ESR1,FGFR1,GPR156,GPR83,GPRC6A,HTR2A,PLA2G3,PRKACA,RHOA,S1PR1,VEGFC
Autophagy	1.54	0.0602	-1.387	ATG101,GORASP2,GSK3A,MAP1LC3A,MAP1LC3B,MYC,PIK3C2G,PPP3CC,PRKAR2A,RGS19,RIPK2,VPS33A,VPS33B		LXR/RXR Activation	1.4	0.0569	0.816	APOA4,CYP7A1,GC,IL1R1,LBP,SAA1,SCD		CDX Gastrointestinal Cancer Signaling Pathway	2.03	0.0644	1.387	BMP10,BMP6,BMP7,EFNB1,FZD1,FZD7,HNF1A,IL18,IL6R,KLF5,NCF1,PIK3C2G,TNFSF13								CSDE1 Signaling Pathway	1.63	0.0536	#NUM!	FABP7,PTH,SNAI2
Histamine Degradation	1.51	0.143	#NUM!	ALDH1A1,ALDH3B1,ALDH4A1		p53 Signaling	1.39	0.0612	#NUM!	BIRC5,CCND1,GADD45A,GADD45G,GNL3,PRKDC		GADD45 Signaling	2.01	0.1	-1.633	BRCA1,CCNB1,CDK1,CDKN1A,GADD45B,GADD45G								ID1 Signaling Pathway	1.63	0.0299	-0.816	ATF3,EGR1,FGFR1,PLAC8,RASD1,VEGFC
Fatty Acid α-oxidation	1.51	0.143	#NUM!	ALDH1A1,ALDH3B1,ALDH4A1		RHOA Signaling	1.39	0.0565	0.378	ACTA1,CDC42EP4,CDC42EP5,CFL1,MYL4,SEPTIN5,WASF1		Histidine Degradation VI	2.01	0.143	#NUM!	Cyp2d40,CYP2E1,CYP4A11,CYP4A22								Sertoli Cell-Sertoli Cell Junction Signaling	1.58	0.0291	#NUM!	MAP3K20,PRKACA,RAB8B,RASD1,TJAP1,TUBB6
DNA Methylation and Transcriptional Repression Signaling	1.48	0.0714	0	FOXA3,GADD45A,GADD45G,MBD4,MYC,TCF19,TEAD1,UHRF1		ATM Signaling	1.36	0.06	#NUM!	BLM,CCNB1,CCNB2,GADD45A,GADD45G,MAPK11		Cysteine Biosynthesis III (mammalia)	2.01	0.143	#NUM!	Ahcyl,CTH,MAT1A,NSUN4								Clathrin-mediated Endocytosis Signaling	1.57	0.0288	#NUM!	APOB,APOE,FGF1,FGF20,FGF23,VEGFC
2-amino-3-carboxymuconate Semialdehyde Degradation to Glutaryl-CoA	1.48	1	#NUM!	ACMSD		FXR/RXR Activation	1.36	0.0556	#NUM!	APOA4,CYP7A1,GC,HNF1A,NR0B2,PPARG,SAA1		Role of Osteoblasts, Osteoclasts and Chondrocytes in Rheumatoid Arthritis	1.97	0.0614	#NUM!	ALPL,BMP10,BMP6,BMP7,DKK3,DKK4,FOXO1,FZD1,FZD7,HNF1A,IL18,ITGB3,PIK3C2G,SMAD9								HIF1α Signaling	1.57	0.0288	0	HMOX1,HSPA1L,PKM,RASD1,SERPINE1,VEGFC
Asparagine Biosynthesis I	1.48	1	#NUM!	ASNS		Hepatic Fibrosis Signaling Pathway	1.33	0.0402	0.775	CCND1,COL3A1,FGF2,HNF1A,ICAM1,IL1R1,IRAK4,ITGA6,ITGB7,MAPK11,MYC,MYL4,NCF1,PPARG,PRKCB,SERPINE1,TIMP1		Insulin Receptor Signaling	1.96	0.0714	0.707	ACLY,FOXO1,GYS1,PIK3C2G,PTPN1,SCNN1A,SLC2A4,SOCS3,TRIP10,VAMP2								IL-10 Signaling	1.56	0.0325	0.447	DUSP1,HLA-DQA1,HMOX1,IL1RAPL2,PKM
Pyroptosis Signaling Pathway	1.45	0.0753	0.378	GBP5,MAPK11,NAIP,NLRP6,PRKAR2A,PTGER4,TLR8		Urate Biosynthesis/Inosine 5'-phosphate Degradation	1.31	0.143	#NUM!	ACP3,IMPDH1		Role of JAK2 in Hormone-like Cytokine Signaling	1.94	0.0968	2.449	EPOR,LEPR,PRLR,PTPN1,SOCS2,SOCS3								SPINK1 Pancreatic Cancer Pathway	1.55	0.05	#NUM!	1810009J06Rik/Gm2663,CPA1,TMPRSS15
Tight Junction Signaling	1.43	0.0615	#NUM!	AFDN,MYH11,MYL4,NECTIN1,NSF,OCLN,PARD6A,PRKAR2A,STX1A,SYMPK,VASP								ATM Signaling	1.94	0.08	-1.633	BRCA1,CCNB1,CDC25A,CDK1,CDKN1A,CHEK1,GADD45B,GADD45G								Protein Ubiquitination Pathway	1.51	0.0256	#NUM!	CRYAA/LOC102724652,CRYAB,DNAJB6,HSPA1L,HSPB1,HSPB7,HSPB8
CDK5 Signaling	1.42	0.0696	-0.816	ADCY4,ITGA6,MAPK11,NTRK2,Ppp1cc,PPP1R10,PPP1R1B,PRKAR2A								CREB Signaling in Neurons	1.91	0.0478	-1.177	ACKR1,ACKR4,ADGRF1,ADGRF5,ADGRG6,ADRB2,BMP6,CATSPER2,CCR2,CHRM3,FZD1,FZD7,GABBR1,GNA14,GNAI1,GPR12,GRIA3,GRM8,HCAR2,LGR5,MTNR1A,NTRK2,PIK3C2G,PLCB4,PLCE1,POLR2A,PRKCB,S1PR4,S1PR5								Serine Biosynthesis	1.49	0.333	#NUM!	PSAT1
Coronavirus Pathogenesis Pathway	1.4	0.0588	0.577	CCDC22,CCNE1,CCR2,HDAC7,MAPK11,OAS1,RIPK3,RPS14,RPS4Y1,SIGMAR1,STING1,TRIM25								DNA damage-induced 14-3-3σ Signaling	1.89	0.109	-1.342	BRCA1,CCNB1,CDK1,CDKN1A,CHEK1								Guanine and Guanosine Salvage I	1.49	0.333	#NUM!	PNP
Embryonic Stem Cell Differentiation into Cardiac Lineages	1.38	0.2	#NUM!	GATA4,HOXB5								Zymosterol Biosynthesis	1.89	0.333	#NUM!	MSMO1,NSDHL								1,25-dihydroxyvitamin D3 Biosynthesis	1.49	0.333	#NUM!	CYP2R1
Senescence Pathway	1.37	0.0535	-3.357	CAPN2,CAPN3,CAPN8,CBX2,CCNB1,CCNB2,CCNE1,CDC25A,CGAS,GADD45A,GADD45G,GATA4,PDK2,PIK3C2G,PPP3CC,STING1								Superpathway of Inositol Phosphate Compounds	1.88	0.0598	0	ALPL,CA3,CDC25A,CDIPT,G6PC3,NOCT,PHOSPHO1,PIK3C2G,PLCB4,PLCE1,PPIP5K1,PPP1R1B,PTPN1,SOCS3								Methionine Salvage II (Mammalian)	1.49	0.333	#NUM!	MTR
Insulin Receptor Signaling	1.36	0.0643	0.378	GSK3A,GYS1,PIK3C2G,Ppp1cc,PPP1R10,PRKAR2A,SLC2A4,SOCS3,TRIP10								S100 Family Signaling Pathway	1.87	0.0453	-1.521	ACKR1,ACKR4,ADGRF1,ADGRF5,ADGRG6,ADRB2,CATSPER2,CCR2,CDKN1A,CHRM3,FZD1,FZD7,GABBR1,GPR12,GRM8,HCAR2,HNF1A,IL18,IRAK4,KLK3,LGR5,MTNR1A,NCF1,NTRK2,OCLN,PIK3C2G,PLA2G12A,PLCB4,PLCE1,PRKCB,S100A4,S1PR4,S1PR5,SMAD9,Tpm2								Adenine and Adenosine Salvage I	1.49	0.333	#NUM!	PNP
Agranulocyte Adhesion and Diapedesis	1.32	0.0571	#NUM!	ACKR4,Ccl2,CCR2,CD34,CXCL10,CXCL14,CXCL2,CXCL3,CXCR4,MYH11,MYL4,PF4								Ubiquinol-10 Biosynthesis (Eukaryotic)	1.85	0.129	#NUM!	Cyp2d40,CYP2E1,CYP4A11,CYP4A22								Antioxidant Action of Vitamin C	1.44	0.0351	#NUM!	HMOX1,PLA2G3,PLD1,TXN
Bupropion Degradation	1.31	0.12	#NUM!	CYP2C8,CYP2J2,CYP4B1								WNT/Ca+ pathway	1.82	0.0909	0	DVL2,FZD1,FZD7,PDE6C,PLCB4,PLCE1								HMGB1 Signaling	1.43	0.0299	#NUM!	IL11,LTA,RASD1,RHOA,SERPINE1
ATM Signaling	1.31	0.07	-1	CCNB1,CCNB2,CDC25A,GADD45A,GADD45G,MAPK11,RAD9A								Methylglyoxal Degradation III	1.8	0.125	1	AKR1B10,CYP2E1,CYP4A11,CYP4A22								Amyotrophic Lateral Sclerosis Signaling	1.41	0.0345	0	CAPN1,CAPN3,CCS,VEGFC
												Cardiac Hypertrophy Signaling (Enhanced)	1.79	0.048	-0.655	ADRB2,DIAPH3,DVL2,ENPP6,FGF21,FZD1,FZD7,GNA14,GNAI1,IL18,IL2RG,IL6R,ITGA6,ITGA8,ITGB3,ITGB7,MAP3K13,MAPKAPK3,MPPE1,PDE6C,PIK3C2G,PLCB4,PLCE1,PRKCB,PRKG1,TNFSF13								Role of Tissue Factor in Cancer	1.41	0.0345	#NUM!	EGR1,PLAUR,RASD1,VEGFC
												D-myo-inositol-5-phosphate Metabolism	1.77	0.0615	0	ALPL,CA3,CDC25A,G6PC3,NOCT,PHOSPHO1,PLCB4,PLCE1,PPIP5K1,PPP1R1B,PTPN1,SOCS3								Phospholipases	1.4	0.0435	#NUM!	HMOX1,PLA2G3,PLD1
												Cell Cycle: G1/S Checkpoint Regulation	1.76	0.0882	-0.816	CDC25A,CDKN1A,CDKN2C,FOXO1,GNL3,RB1								Retinoate Biosynthesis II	1.37	0.25	#NUM!	RBP7
												Trehalose Degradation II (Trehalase)	1.75	0.286	#NUM!	HK3,TREH								Heme Degradation	1.37	0.25	#NUM!	HMOX1
												Signaling by Rho Family GTPases	1.75	0.0562	-0.378	BAIAP2,DIAPH3,GNA14,GNAI1,ITGA6,ITGA8,ITGB3,ITGB7,MYL4,NCF1,PARD6A,PIK3C2G,RHOBTB1,SEPTIN1,SEPTIN5								Oxidized GTP and dGTP Detoxification	1.37	0.25	#NUM!	NUDT1
												Heparan Sulfate Biosynthesis	1.74	0.0795	-0.816	B4GALT7,Ces1e,Ces2e,Ces2f,CHST2,SULT1C2,SULT1E1								Neuroprotective Role of THOP1 in Alzheimer's Disease	1.36	0.0331	#NUM!	HTRA1,NTS,PRKACA,TMPRSS15
												Sirtuin Signaling Pathway	1.73	0.0546	-1.069	ACLY,ACSS2,AGTRAP,FOXO1,GADD45B,GADD45G,MYCN,NAMPT,OGG1,PFKFB3,PPARG,SCNN1A,SLC2A1,SREBF1,TOMM40L,TUBA1C								Tumor Microenvironment Pathway	1.33	0.0279	-0.447	FGF1,FGF20,FGF23,RASD1,VEGFC
												Synaptic Long Term Depression	1.72	0.0606	-0.632	CATSPER2,CTH,GNA14,GNAI1,GRIA3,GRM8,PLA2G12A,PLCB4,PLCE1,PNPLA3,PRKCB,PRKG1								Macropinocytosis Signaling	1.3	0.0395	#NUM!	MRC1,RASD1,RHOA
												Purine Nucleotides Degradation II (Aerobic)	1.72	0.158	#NUM!	ACP3,IMPDH1,NT5E
												Factors Promoting Cardiogenesis in Vertebrates	1.72	0.0654	0	BMP10,BMP6,BMP7,FZD1,FZD7,HNF1A,PLCB4,PLCE1,PRKCB,SMAD9
												Kinetochore Metaphase Signaling Pathway	1.69	0.0721	0	CCNB1,CDC20,CDCA8,CDK1,CENPE,KNL1,KNTC1,PLK1
												Hepatic Fibrosis Signaling Pathway	1.68	0.0496	1	CCN2,COL3A1,DVL2,FOXO1,FZD1,FZD7,GNAI1,HNF1A,IL18,IRAK4,ITGA6,ITGA8,ITGB3,ITGB7,LEPR,MYL4,NCF1,PIK3C2G,PPARG,PRKCB,RHOBTB1
												ID1 Signaling Pathway	1.68	0.0597	0.577	ATF3,AURKA,CCN2,CDC20,CDKN1A,CHRNA2,CHRNA4,DVL2,IL6R,PIK3C2G,SEMA4C,SMAD9
												Human Embryonic Stem Cell Pluripotency	1.68	0.0597	-0.577	BMP10,BMP6,BMP7,FOXO1,FZD1,FZD7,INHBA,KLK3,NTRK2,PIK3C2G,PRKCB,SMAD9
												Growth Hormone Signaling	1.67	0.0845	-1.342	A2M,PIK3C2G,PRKCB,SLC2A4,SOCS2,SOCS3
												Serotonin Degradation	1.67	0.0845	0.447	MAOA,SULT1C2,UGT1A1,UGT2A2,UGT2B17,UGT2B28
												IL-9 Signaling	1.67	0.114	#NUM!	IL2RG,PIK3C2G,SOCS2,SOCS3
												Melatonin Signaling	1.65	0.0833	-1.342	GNAI1,MTNR1A,PLCB4,PLCE1,PRKCB,SLC2A4
												STAT3 Pathway	1.64	0.0667	0.816	BMP6,CDC25A,CDKN1A,IL2RG,IL6R,NTRK2,PIM1,SOCS2,SOCS3
												Actin Nucleation by ARP-WASP Complex	1.63	0.0753	#NUM!	BAIAP2,ITGA6,ITGA8,ITGB3,ITGB7,RHOBTB1,VASP
												3-phosphoinositide Biosynthesis	1.62	0.0585	0.632	ALPL,CA3,CDC25A,CDIPT,G6PC3,NOCT,PHOSPHO1,PIK3C2G,PPIP5K1,PPP1R1B,PTPN1,SOCS3
												Iron homeostasis signaling pathway	1.59	0.0652	#NUM!	ALAS2,ATP6V0D2,BMP10,BMP6,BMP7,HBA1/HBA2,HBB,IL6R,SLC11A1
												Caveolar-mediated Endocytosis Signaling	1.57	0.08	#NUM!	HLA-A,ITGA6,ITGA8,ITGB3,ITGB7,PTPN1
												Leptin Signaling in Obesity	1.54	0.0789	1	FOXO1,LEPR,PIK3C2G,PLCB4,PLCE1,SOCS3
												Heme Biosynthesis II	1.54	0.222	#NUM!	ALAS1,ALAS2
												Oxidative Ethanol Degradation III	1.53	0.0877	#NUM!	ACSS2,Cyp2c54 (includes others),CYP2C8,CYP2E1,CYP2U1
												Acetyl-CoA Biosynthesis III (from Citrate)	1.52	1	#NUM!	ACLY
												L-cysteine Degradation II	1.52	1	#NUM!	CTH
												Asparagine Biosynthesis I	1.52	1	#NUM!	ASNS
												4-hydroxybenzoate Biosynthesis	1.52	1	#NUM!	TAT
												UDP-N-acetyl-D-galactosamine Biosynthesis I	1.52	1	#NUM!	GALE
												4-hydroxyphenylpyruvate Biosynthesis	1.52	1	#NUM!	TAT
												Xenobiotic Metabolism General Signaling Pathway	1.5	0.0629	-1	GSTA5,GSTT2/GSTT2B,MAP3K13,NR1I3,PIK3C2G,PRKCB,UGT1A1,UGT2B17,UGT2B28
												VDR/RXR Activation	1.5	0.0769	0	CDKN1A,FOXO1,IGFBP1,PRKCB,PSMC5,SERPINB1
												IL-7 Signaling Pathway	1.5	0.0769	-1	CDC25A,DNTT,FOXO1,IL2RG,PIK3C2G,SLC2A1
												Hepatic Cholestasis	1.48	0.0576	#NUM!	ABCC3,CYP7A1,HNF1A,IL18,IRAK4,PPRC1,PRKCB,SLC22A7,SLCO1A2,SREBF1,TNFSF13
												LXR/RXR Activation	1.46	0.065	0	ACACA,C9,CYP7A1,FASN,IL18,SAA1,SCD,SREBF1
												Neuropathic Pain Signaling In Dorsal Horn Neurons	1.45	0.0693	-1.89	GRIA3,GRM8,NTRK2,PIK3C2G,PLCB4,PLCE1,PRKCB
												Role of BRCA1 in DNA Damage Response	1.45	0.075	-1.633	BRCA1,BRIP1,CDKN1A,CHEK1,PLK1,RB1
												α-tocopherol Degradation	1.45	0.2	#NUM!	CYP4A11,CYP4A22
												Gαq Signaling	1.44	0.0588	-1.414	CHRM3,GNA14,GNAI1,GYS1,PIK3C2G,PLCB4,PRKCB,RGS16,RGS7,RHOBTB1
												Hepatic Fibrosis / Hepatic Stellate Cell Activation	1.44	0.0567	#NUM!	A2M,CCN2,COL27A1,COL3A1,COL4A5,CYP2E1,IL6R,KLF6,LEPR,MYL4,TIMP2
												Heparan Sulfate Biosynthesis (Late Stages)	1.43	0.0741	-0.447	Ces1e,Ces2e,Ces2f,CHST2,SULT1C2,SULT1E1
												Semaphorin Neuronal Repulsive Signaling Pathway	1.39	0.06	-0.378	CSPG5,ITGA6,ITGA8,ITGB3,ITGB7,MYL4,PIK3C2G,PLXNA2,PRKG1
												IGF-1 Signaling	1.38	0.0667	#NUM!	CCN2,FOXO1,IGFBP1,IGFBP2,PIK3C2G,SOCS2,SOCS3
												D-myo-inositol (1,4,5)-Trisphosphate Biosynthesis	1.36	0.115	#NUM!	CDIPT,PLCB4,PLCE1
												Methionine Degradation I (to Homocysteine)	1.36	0.115	#NUM!	Ahcyl,MAT1A,NSUN4
												Type II Diabetes Mellitus Signaling	1.34	0.0588	-1	ACSL4,ACSL6,CATSPER2,PIK3C2G,PPARG,PRKCB,SLC2A4,SOCS2,SOCS3
												Cyclins and Cell Cycle Regulation	1.34	0.0706	0.816	CCNB1,CDC25A,CDK1,CDKN1A,CDKN2C,RB1
												Cardiomyocyte Differentiation via BMP Receptors	1.32	0.111	#NUM!	BMP10,BMP7,SMAD9
												D-myo-inositol (1,4,5,6)-Tetrakisphosphate Biosynthesis	1.31	0.0559	0.707	ALPL,CA3,CDC25A,G6PC3,NOCT,PHOSPHO1,PPIP5K1,PPP1R1B,PTPN1,SOCS3
												D-myo-inositol (3,4,5,6)-tetrakisphosphate Biosynthesis	1.31	0.0559	0.707	ALPL,CA3,CDC25A,G6PC3,NOCT,PHOSPHO1,PPIP5K1,PPP1R1B,PTPN1,SOCS3
												Tumor Microenvironment Pathway	1.31	0.0559	1	COL3A1,FGF21,FOXO1,HLA-A,IL6R,ITGB3,LEPR,PIK3C2G,SLC2A1,SLC2A4
